# Supplementary material for: Performance of a Vendor System for Systematic Offline Adaptive Breast Helical Radiotherapy
Source: Cancers (Basel). 2026 Apr 27;18(9):1386. doi: 10.3390/cancers18091386 (PMC13163115; doi:10.3390/cancers18091386)
Supplement: Supplementary file 1 [file cancers-18-01386-s001.zip › Supplementary File S2.xlsx]

## Sheet: Data
Patient #	SeanceNumber	TreatmentDose	MVCT	Structure	DSC	JSC	HD	AHD	MDA	MHD	HD_median	HD95	HD90	RMS_HD	BD	V95%_Doc	V95%_IA	V95%_diff	V95%_ratio_%	D2%_Doc	D2%_IA	D2%_diff	D2%_ratio_%	D98%_Doc	D98%_IA	D98%_ratio_%	D98%_diff	V17_Doc	V17_IA	V17_diff	V17_ratio_%	V20_diff	V20_ratio_%	V20_Doc	V20_IA	Dmax_ratio_%	Dmax_IA	Dmax_Doc	Dmax_diff	Dmin_IA	Dmin_Doc	Dmin_ratio_%	Dmin_diff	Dmoy_ratio_%	Dmoy_IA	Dmoy_Doc	Dmoy_diff
1	15	2.67	MVCT1	__Breast_DC	0.922728	0.856541	12.0513	1.68537	1.68537	1.80816	1.30649	5.33291	3.84507	2.52752	1.89632	92.2845	90.8063	1.4782	1.60179	42	41.7	0.3	0.714286	33.3	32.25	3.15315	1.05	100	100	2.84217e-14	2.22045e-14	2.84217e-14	2.22045e-14	100	100	0	43.95	43.95	0	23.1	23.25	0.645161	0.15	0.378921	39.6453	39.7961	0.150796
1	15	2.67	MVCT1	__LN_AX_DC
1	15	2.67	MVCT1	__LN_IMN_DC	0.641907	0.472654	10.418	1.82967	1.82967	2.04386	1.84766	4.82899	3.73244	2.63958	5.70134	100	100	1.42109e-14	1.42109e-14	43.05	43.05	0	0	38.55	38.55	0	0	100	100	1.42109e-14	3.33067e-14	1.42109e-14	3.33067e-14	100	100	0.343643	43.5	43.65	0.15	38.25	38.25	0	0	0.0222399	40.5727	40.5818	0.00902535
1	15	2.67	MVCT1	__LN_Sclav_DC	0.729854	0.574622	11.95	2.62513	2.62513	2.69713	2.5	6.59067	5.33291	3.34708	1.67679	95.574	96.5519	-0.977926	-1.02321	43.05	42.9	0.15	0.348432	37.65	37.95	-0.796813	-0.3	100	100	0	-1.11022e-14	0	-1.11022e-14	100	100	2.65781	43.95	45.15	1.2	36.45	28.95	-25.9067	-7.5	-0.337433	40.27	40.1345	-0.135427
1	15	2.67	MVCT1	__CTV_sein_DC	0.908502	0.832344	12.3313	1.77414	1.77414	1.91012	1.30649	5.33046	3.80904	2.53243	0.892795	99.6493	99.7026	-0.0533308	-0.0535185	41.85	41.7	0.15	0.358423	38.55	38.55	0	0	100	100	1.42109e-14	0	1.42109e-14	0	100	100	0	43.95	43.95	0	36.9	35.7	-3.36134	-1.2	0.11369	40.188	40.2337	0.0457417
1	15	2.67	MVCT1	__CTVN_cmisus_DC	0.725854	0.569679	11.4271	2.33933	2.33933	2.4179	2.06574	5.8428	4.71062	3.02197	8.5639	96.1727	97.0524	-0.879702	-0.914711	43.05	43.05	0	0	37.8	37.95	-0.396825	-0.15	100	100	-1.42109e-14	-1.11022e-14	-1.42109e-14	-1.11022e-14	100	100	2.65781	43.95	45.15	1.2	35.55	28.95	-22.7979	-6.6	-0.30383	40.3171	40.195	-0.122124
1	15	2.67	MVCT1	__CTVT_DC
1	15	2.67	MVCT1	__PTV_sein_DC	0.917272	0.847186	12.3313	1.90923	1.90923	2.04774	1.84766	5.40993	4.16473	2.64754	1.48711	96.5302	98.0999	-1.56971	-1.62613	42	41.85	0.15	0.357143	37.05	38.1	-2.83401	-1.05	100	100	1.42109e-14	0	1.42109e-14	0	100	100	0	43.95	43.95	0	28.95	26.4	-9.65909	-2.55	-0.160044	40.1624	40.0982	-0.0641747
1	15	2.67	MVCT1	__PTVN_cmisus_DC	0.839374	0.723209	11.0859	2.43316	2.43316	2.55027	2.06574	6.35518	4.97497	3.14821	6.51357	88.3148	90.0352	-1.72039	-1.94802	43.05	43.05	0	0	33.45	34.5	-3.13901	-1.05	99.9981	100	-0.00190678	-0.00190681	-0.0667372	-0.0667818	99.9333	100	0.328947	45.45	45.6	0.15	25.5	16.95	-50.4425	-8.55	-0.288129	39.8787	39.7641	-0.114572
1	15	2.67	MVCT1	__PTVT_DC
1	15	2.67	MVCT1	__Heart_DC	0.942696	0.891604	23.3948	2.1896	2.1896	2.19257	1.84766	5.3356	4.46154	2.8716	4.68129	0	0	0		9.45	9.6	-0.15	-1.5873	0.9	0.9	0	0	0.0341611	0.0361178	-0.00195662	-5.72761	0.000420813	52.9694	0.000794445	0.000373632	0	19.95	19.95	0	0.75	0.75	0	0	1.70038	3.4656	3.52555	0.0599478
1	15	2.67	MVCT1	__Lung_DC	0.960813	0.924582	19.724	1.68823	1.68823	1.81827	0.923828	5.79091	3.73244	2.98412	6.37631	1.93487	2.1595	-0.224626	-11.6094	37.95	38.4	-0.45	-1.18577	1.2	1.05	12.5	0.15	20.6705	21.3514	-0.680897	-3.29405	-0.678655	-4.05154	16.7506	17.4292	-1.35135	45	44.4	-0.6	0.6	0.75	20	0.15	-1.96498	10.216	10.0191	-0.196874
1	15	2.67	MVCT1	__Esophagus_DC	0.747226	0.596457	12.1964	1.83189	1.83189	2.01966	1.84766	5.33266	4.13148	2.5614	5.04872	0	0	0		30.45	30.15	0.3	0.985222	0.75	0.75	0	0	14.7167	16.9293	-2.21253	-15.0341	-1.86607	-14.5694	12.8082	14.6743	2.10084	34.95	35.7	0.75	0.75	0.75	0	0	-4.95784	6.98364	6.65376	-0.329883
1	15	2.67	MVCT1	__SpinalCanal_DC	0.884385	0.792732	4.26909	1.11424	1.11424	1.2271	1.05863	2.66701	2.24726	1.43473	0.5251	0	0	0	0	21.45	21.45	0	0	0.6	0.6	0	0	11.3057	10.2796	-1.02609	-9.07586	-0.123865	-2.63968	4.69243	4.56857	0	24.9	24.9	0	0.04	0.6	-93.3333	-0.56	-4.77419	5.13248	5.3898	-0.257319
1	15	2.67	MVCT2	__Breast_DC	0.895419	0.810641	19.3527	2.11767	2.11767	2.47903	1.30649	10.0426	5.61943	3.91811	6.26735	89.8823	89.4968	0.385437	0.428825	41.85	41.7	0.15	0.358423	32.25	32.1	0.465116	0.15	100	100	1.42109e-14	1.11022e-14	1.42109e-14	1.11022e-14	100	100	0	43.65	43.65	0	24.3	24.3	0	0	0.0779184	39.6361	39.6671	0.0309079
1	15	2.67	MVCT2	__LN_AX_DC
1	15	2.67	MVCT2	__LN_IMN_DC	0.680033	0.515189	13.0675	1.85699	1.85699	2.10454	1.30649	7.55668	3.61631	3.15522	6.71556	100	99.648	0.352	0.352	43.2	43.05	0.15	0.347222	38.4	38.4	0	0	100	100	1.42109e-14	2.22045e-14	1.42109e-14	2.22045e-14	100	100	0.677966	43.95	44.25	0.3	37.95	38.25	0.784314	0.3	0.307511	40.526	40.651	0.125007
1	15	2.67	MVCT2	__LN_Sclav_DC	0.747608	0.596944	11.4982	2.46759	2.46759	2.83008	2.61298	6.80709	5.56283	3.4655	1.42785	96.9338	96.419	0.514718	0.530999	43.2	43.2	0	0	37.95	37.65	0.790514	0.3	100	100	5.68434e-14	4.44089e-14	5.68434e-14	4.44089e-14	100	100	0	44.25	44.25	0	32.7	35.25	7.23404	2.55	-0.096933	40.4023	40.3631	-0.0391252
1	15	2.67	MVCT2	__CTV_sein_DC	0.885127	0.793927	19.3527	2.10224	2.10224	2.48299	1.30649	10.0314	5.61943	3.92551	6.55297	99.306	99.59	-0.28406	-0.286045	41.85	41.85	0	0	38.7	38.7	0	0	100	100	1.42109e-14	2.22045e-14	1.42109e-14	2.22045e-14	100	100	0	43.65	43.65	0	36.15	34.8	-3.87931	-1.35	-0.0514467	40.2853	40.2646	-0.0207148
1	15	2.67	MVCT2	__CTVN_cmisus_DC	0.748105	0.597578	12.9362	2.15072	2.15072	2.48429	2.06574	6.48607	5.16787	3.22289	2.48168	97.437	96.6163	0.820763	0.842352	43.2	43.2	0	0	37.95	37.65	0.790514	0.3	100	100	0	-1.11022e-14	0	-1.11022e-14	100	100	0	44.25	44.25	0	32.1	35.25	8.93617	3.15	-0.00767734	40.4132	40.4101	-0.00310242
1	15	2.67	MVCT2	__CTVT_DC
1	15	2.67	MVCT2	__PTV_sein_DC	0.895142	0.810187	19.5501	2.19882	2.19882	2.57463	1.30649	9.9784	5.79091	3.99815	5.59787	94.1457	93.3678	0.777889	0.826261	41.85	41.85	0	0	35.25	35.1	0.425532	0.15	100	100	-1.42109e-14	-1.11022e-14	-1.42109e-14	-1.11022e-14	100	100	0	43.65	43.65	0	24.3	25.5	4.70588	1.2	0.05193	39.9394	39.9602	0.0207513
1	15	2.67	MVCT2	__PTVN_cmisus_DC	0.856181	0.748529	13.0675	2.14528	2.14528	2.39742	1.84766	6.35518	5.25228	3.1084	3.00307	87.6415	83.4264	4.21504	4.80941	43.35	43.2	0.15	0.346021	33.6	31.35	6.69643	2.25	100	100	0	0	0	0	100	100	0	46.05	46.05	0	22.2	24.6	9.7561	2.4	0.754367	39.5331	39.8336	0.300491
1	15	2.67	MVCT2	__PTVT_DC
1	15	2.67	MVCT2	__Heart_DC	0.905628	0.827532	26.5644	2.76804	2.76804	3.22223	2.5	10.1271	6.15044	4.71465	6.34525	0	0	0		7.8	8.1	-0.3	-3.84615	0.9	0.9	0	0	0.000449553	0.00039502	5.45338e-05	12.1307	5.45338e-05	12.1307	0.000449553	0.00039502	1.02041	14.55	14.7	0.15	0.75	0.75	0	0	-6.08206	3.11197	2.93355	-0.17842
1	15	2.67	MVCT2	__Lung_DC	0.962119	0.927003	20.6574	1.68081	1.68081	1.85736	1.30649	5.40993	3.84507	2.76679	3.21398	0.797348	0.955724	-0.158376	-19.8629	34.5	35.1	-0.6	-1.73913	1.05	1.05	0	0	15.9003	16.5713	-0.671004	-4.22008	-0.591915	-4.90426	12.0694	12.6613	-2.06897	44.4	43.5	-0.9	0.75	0.75	0	0	-2.32989	8.92562	8.72239	-0.203222
1	15	2.67	MVCT2	__Esophagus_DC	0.712964	0.553958	10.57	1.96674	1.96674	2.07505	1.84766	5.24833	3.91947	2.57291	2.46699	0	0	0		31.2	30	1.2	3.84615	0.75	0.75	0	0	17.7542	19.0361	-1.28188	-7.22017	-1.10518	-7.14013	15.4784	16.5836	6.14754	34.35	36.6	2.25	0.75	0.75	0	0	0.528664	7.24318	7.28168	0.0384957
1	15	2.67	MVCT2	__SpinalCanal_DC	0.843297	0.729052	5.24113	1.44004	1.44004	1.52038	1.37035	3.23359	2.84869	1.77488	2.67627	0	0	0	0	19.65	21	1.35	6.87023	0.6	0.6	0	0	8.95786	8.91137	-0.0464868	-0.51895	1.97063	135.094	1.4587	3.42933	10.274	24.15	21.9	2.25	0.04	0.6	-93.3333	-0.56	-6.22243	5.01052	5.34299	-0.332464
1	15	2.67	MVCT3	__Breast_DC	0.917631	0.847799	12.9306	1.77884	1.77884	1.8346	1.30649	6.68249	4.61914	2.80971	2.1382	89.3017	87.9358	1.36598	1.52962	41.4	41.4	0	0	32.7	31.65	3.21101	1.05	100	100	1.42109e-14	0	1.42109e-14	0	100	100	0	43.5	43.5	0	24.45	24.9	1.80723	0.45	0.316521	39.382	39.507	0.125048
1	15	2.67	MVCT3	__LN_AX_DC
1	15	2.67	MVCT3	__LN_IMN_DC	0.663427	0.496364	8.80832	1.66161	1.66161	1.81782	1.30649	4.86978	3.24304	2.2915	1.88709	96.6086	98.7201	-2.11141	-2.18553	42.9	42.9	0	0	37.95	38.25	-0.790514	-0.3	100	100	1.42109e-14	2.22045e-14	1.42109e-14	2.22045e-14	100	100	0.343643	43.5	43.65	0.15	37.65	37.5	-0.4	-0.15	-0.255202	40.286	40.1835	-0.102549
1	15	2.67	MVCT3	__LN_Sclav_DC	0.688712	0.525218	14.4279	3.04498	3.04498	3.50637	2.77148	8.92785	7.5447	4.34914	4.40028	87.2995	95.1982	-7.89871	-9.04784	43.05	42.9	0.15	0.348432	32.85	37.8	-15.0685	-4.95	100	100	1.42109e-14	0	-0.0123291	-0.0123306	99.9877	100	2.33333	43.95	45	1.05	36.15	19.05	-89.7638	-17.1	-1.3428	40.0866	39.5555	-0.531149
1	15	2.67	MVCT3	__CTV_sein_DC	0.904459	0.825583	12.6301	1.83508	1.83508	1.8672	1.30649	5.91539	4.13148	2.63958	1.73633	99.223	99.2753	-0.0522671	-0.0526764	41.55	41.55	0	0	38.55	38.55	0	0	100	100	2.84217e-14	2.22045e-14	2.84217e-14	2.22045e-14	100	100	0	43.5	43.5	0	35.25	33.75	-4.44444	-1.5	-0.0153321	40.0883	40.0821	-0.00614544
1	15	2.67	MVCT3	__CTVN_cmisus_DC	0.697077	0.53501	14.1593	2.53177	2.53177	2.83639	2.06574	7.95492	6.2856	3.63389	4.86637	88.5417	95.4862	-6.94449	-7.84319	43.05	42.9	0.15	0.348432	33	37.8	-14.5455	-4.8	100	100	4.26326e-14	5.55112e-14	-0.0106838	-0.0106849	99.9893	100	2.33333	43.95	45	1.05	35.7	19.05	-87.4016	-16.65	-1.1538	40.0966	39.6393	-0.457357
1	15	2.67	MVCT3	__CTVT_DC
1	15	2.67	MVCT3	__PTV_sein_DC	0.915324	0.843868	13.1356	1.97968	1.97968	2.0445	1.30649	6.72557	4.82899	2.93878	1.78424	94.6795	94.7712	-0.0917772	-0.0969346	41.7	41.55	0.15	0.359712	36.15	36.15	0	0	100	100	0	-1.11022e-14	0	-1.11022e-14	100	100	0	43.5	43.5	0	28.65	27.45	-4.37158	-1.2	0.00194003	39.8926	39.8934	0.000773945
1	15	2.67	MVCT3	__PTVN_cmisus_DC	0.812527	0.684249	13.4511	2.58055	2.58055	2.75942	2.06574	7.46663	5.79316	3.51582	6.03034	78.5353	84.6318	-6.09647	-7.76271	42.9	42.9	0	0	16.2	31.2	-92.5926	-15	97.9269	100	-2.07308	-2.11697	-2.28802	-2.3416	97.712	100	0	45.6	45.6	0	25.05	9.6	-160.937	-15.45	-2.5657	39.363	38.3783	-0.984674
1	15	2.67	MVCT3	__PTVT_DC
1	15	2.67	MVCT3	__Heart_DC	0.944569	0.89496	17.7702	2.20102	2.20102	2.2261	1.84766	5.93865	4.55618	3.07243	3.55826	0	0	0		7.95	8.4	-0.45	-5.66038	0.9	0.9	0	0	0.000807872	0.000412138	0.000395734	48.9847	0.000395734	48.9847	0.000807872	0.000412138	-4.25532	14.7	14.1	-0.6	0.75	0.75	0	0	-4.86559	3.22943	3.07959	-0.14984
1	15	2.67	MVCT3	__Lung_DC	0.953898	0.911859	16.3486	1.70273	1.70273	1.80064	1.30649	5.93865	3.84507	2.7205	4.23848	1.41737	1.66739	-0.25002	-17.6398	36.75	37.35	-0.6	-1.63265	1.2	1.2	0	0	17.6519	18.8105	-1.15863	-6.56379	-1.01789	-7.37518	13.8016	14.8194	0	44.25	44.25	0	0.75	0.75	0	0	-4.08234	9.54958	9.17502	-0.374556
1	15	2.67	MVCT3	__Esophagus_DC	0.770743	0.626999	9.57057	1.82706	1.82706	1.93286	1.30649	5.25228	3.80904	2.48501	3.30499	0	0	0		29.4	28.8	0.6	2.04082	0.75	0.75	0	0	16.0407	16.3927	-0.351999	-2.19441	0.101575	0.74781	13.5829	13.4814	2.21239	33.15	33.9	0.75	0.75	0.75	0	0	1.58133	6.91159	7.02264	0.111051
1	15	2.67	MVCT3	__SpinalCanal_DC	0.830999	0.710862	4.63752	1.19419	1.19419	1.36588	1.14954	2.81711	2.66427	1.58298	0.427427	0	0	0	0	20.4	20.4	0	0	0.6	0.6	0	0	9.68456	8.97328	-0.71128	-7.34448	-0.0890505	-3.27217	2.72145	2.6324	0	23.4	23.4	0	0.04	0.6	-93.3333	-0.56	-3.12758	5.58267	5.76291	-0.18024
2	15	2.67	MVCT1	__Breast_DC	0.825443	0.702769	26.9022	3.17481	3.17481	3.94285	2.46484	15.0505	10.5234	6.26444	3.34033	79.3055	88.2124	-8.90688	-11.2311	41.55	41.7	-0.15	-0.361011	25.95	33	-27.1676	-7.05	99.7952	100	-0.204798	-0.205218	-0.528154	-0.530959	99.4718	100	0	43.5	43.5	0	21.15	11.25	-88	-9.9	-2.5263	39.5535	38.5789	-0.97462
2	15	2.67	MVCT1	__LN_AX_DC
2	15	2.67	MVCT1	__LN_IMN_DC	0.667193	0.500592	13.4461	2.11452	2.11452	2.28877	1.74291	5.36493	3.51076	2.97829	2.48768	95.54	94.0266	1.51338	1.58403	42.15	42.15	0	0	37.65	36.6	2.78884	1.05	100	100	-1.42109e-14	0	-1.42109e-14	0	100	100	-2.07612	44.25	43.35	-0.9	28.35	34.95	18.8841	6.6	0.201278	40.0043	40.085	0.0806822
2	15	2.67	MVCT1	__LN_Sclav_DC	0.69088	0.527744	15.8048	3.44542	3.44542	4.05946	3.04758	10.4658	8.27789	5.13328	3.1466	89.3387	98.1109	-8.7722	-9.81904	41.1	40.95	0.15	0.364964	29.7	38.1	-28.2828	-8.4	100	100	-2.84217e-14	-2.22045e-14	-2.84217e-14	-2.22045e-14	100	100	3.11419	42	43.35	1.35	36.45	20.85	-74.8201	-15.6	-1.70941	39.9135	39.2427	-0.67082
2	15	2.67	MVCT1	__CTV_sein_DC	0.809708	0.68026	26.9022	3.24883	3.24883	4.02284	2.46484	15.1009	10.5311	6.27837	3.77289	82.2033	92.4899	-10.2866	-12.5136	41.55	41.55	0	0	26.55	34.05	-28.2486	-7.5	99.7839	100	-0.216111	-0.216579	-0.525251	-0.528024	99.4747	100	0	43.5	43.5	0	24.15	11.25	-114.667	-12.9	-2.63799	39.7818	38.7594	-1.02247
2	15	2.67	MVCT1	__CTVN_cmisus_DC	0.698001	0.536099	15.8048	2.90645	2.90645	3.24013	2.75578	8.97217	7.09204	4.26673	5.77808	90.1333	97.2602	-7.12682	-7.90698	41.4	41.55	-0.15	-0.362319	30.45	37.8	-24.1379	-7.35	100	100	0	0	0	0	100	100	0	43.35	43.35	0	29.55	20.85	-41.7266	-8.7	-1.47347	39.9304	39.3506	-0.57982
2	15	2.67	MVCT1	__CTVT_DC
2	15	2.67	MVCT1	__PTV_sein_DC	0.838447	0.721832	26.5326	3.26866	3.26866	4.01097	2.46484	15.2379	10.3728	6.22321	3.7828	65.1092	78.4866	-13.3774	-20.5461	41.4	41.55	-0.15	-0.362319	18.15	29.25	-61.157	-11.1	98.658	100	-1.34199	-1.36024	-2.46249	-2.52527	97.514	99.9765	0	43.5	43.5	0	18.3	7.8	-134.615	-10.5	-4.46357	38.8773	37.2161	-1.66117
2	15	2.67	MVCT1	__PTVN_cmisus_DC	0.794288	0.65877	15.66	3.33303	3.33303	3.47823	2.75578	8.88712	7.12886	4.37389	11.1401	72.9071	77.4374	-4.5303	-6.2138	41.55	41.55	0	0	24.3	32.55	-33.9506	-8.25	99.9405	100	-0.0594917	-0.0595271	-0.572187	-0.575715	99.3871	99.9593	0	44.4	44.4	0	17.4	16.05	-8.41121	-1.35	-2.23881	38.8803	38.0289	-0.851395
2	15	2.67	MVCT1	__PTVT_DC
2	15	2.67	MVCT1	__Heart_DC	0.911999	0.838234	39.0285	3.17654	3.17654	3.35383	2.75578	8.63706	6.6368	4.53092	5.87667	0.0124537	0.0097896	0.0026641	21.392	21.6	21.6	0	0	1.35	1.5	-11.1111	-0.15	3.77883	3.82369	-0.0448603	-1.18715	-0.0195267	-0.778532	2.50815	2.52768	0.373134	40.05	40.2	0.15	1.05	0.9	-16.6667	-0.15	-4.15691	5.53013	5.30943	-0.220708
2	15	2.67	MVCT1	__Lung_DC	0.951715	0.907879	17.9924	2.08278	2.08278	2.42591	1.74291	7.93546	5.22872	3.59397	4.31421	0.718766	0.709175	0.00959104	1.33437	34.35	34.5	-0.15	-0.436681	1.05	1.05	0	0	14.8249	15.0675	-0.242681	-1.63699	-0.156444	-1.34218	11.6559	11.8124	0	42.45	42.45	0	0.9	0.9	0	0	-0.620411	8.31913	8.26784	-0.0512946
2	15	2.67	MVCT1	__Esophagus_DC	0.555485	0.384547	41.9304	4.54176	4.54176	6.11524	2.75578	27.7001	19.1434	10.6217	26.0592	0	0	0		24.9	25.65	-0.75	-3.01205	0.9	0.75	16.6667	0.15	9.81297	8.68058	1.13239	11.5397	0.490446	8.11878	6.04088	5.55043	-6.22222	35.85	33.75	-2.1	0.75	0.9	16.6667	0.15	13.0082	5.80868	6.67727	0.868593
2	15	2.67	MVCT1	__SpinalCanal_DC	0.867072	0.765337	6.6963	1.36762	1.36762	1.5608	1.34602	3.13203	2.73087	1.80906	0.806473	0	0	0	0	13.35	12	-1.35	-10.1124	0.45	0.45	0	0	0.19587	0.0155436	-0.180327	-92.0643	0.00138435	9.77695	0.0141593	0.0155436	-37.5839	13.95	22.35	-8.4	0.03	0.45	-93.3333	-0.42	-10.5915	4.46106	4.98952	-0.528463
2	15	2.67	MVCT2	__Breast_DC	0.840756	0.725263	23.0022	3.04019	3.04019	3.27588	1.74291	11.1232	8.3618	4.94586	3.32025	80.8409	85.0589	-4.21798	-5.21763	42.3	42.45	-0.15	-0.35461	29.1	31.5	-8.24742	-2.4	99.9963	100	-0.00371282	-0.00371295	-0.0645707	-0.0646124	99.9354	100	0	44.7	44.7	0	20.4	15	-36	-5.4	-1.15338	39.3217	38.8734	-0.448357
2	15	2.67	MVCT2	__LN_AX_DC
2	15	2.67	MVCT2	__LN_IMN_DC	0.420227	0.266005	11.4366	3.17697	3.17697	3.35127	2.75578	8.63706	7.09204	4.11175	5.54994	83.9039	95.5679	-11.6639	-13.9015	41.7	42	-0.3	-0.719424	36.3	37.65	-3.71901	-1.35	100	100	-1.42109e-14	-2.22045e-14	-1.42109e-14	-2.22045e-14	100	100	-3.90071	43.95	42.3	-1.65	36.6	33.45	-9.41704	-3.15	-1.70803	39.8772	39.2075	-0.669674
2	15	2.67	MVCT2	__LN_Sclav_DC	0.61602	0.445108	18.3403	4.24821	4.24821	4.65754	3.69727	12.1729	9.93786	5.76883	3.21591	84.5174	97.5133	-12.9959	-15.3766	40.8	40.8	0	0	30.45	37.95	-24.6305	-7.5	100	100	-1.42109e-14	-2.22045e-14	-1.42109e-14	-2.22045e-14	100	100	2.11268	41.7	42.6	0.9	35.55	22.8	-55.9211	-12.75	-1.95933	39.7027	38.9398	-0.762958
2	15	2.67	MVCT2	__CTV_sein_DC	0.822242	0.698142	23.0022	3.13931	3.13931	3.37669	1.74291	10.9428	8.30946	4.97312	3.09679	86.7507	93.0172	-6.26647	-7.22354	42.3	42.45	-0.15	-0.35461	30.3	34.95	-15.3465	-4.65	99.9981	100	-0.00187351	-0.00187355	-0.049086	-0.0491101	99.9509	100	0	44.7	44.7	0	28.05	16.8	-66.9643	-11.25	-1.42626	39.8069	39.2472	-0.559765
2	15	2.67	MVCT2	__CTVN_cmisus_DC	0.612018	0.440941	17.879	3.69778	3.69778	3.94349	2.78727	10.6057	8.71454	5.04346	2.34016	84.4531	97.0011	-12.5479	-14.8579	40.95	41.25	-0.3	-0.732601	30.9	37.8	-22.3301	-6.9	100	100	-4.26326e-14	-4.44089e-14	-4.26326e-14	-4.44089e-14	100	100	-3.16901	43.95	42.6	-1.35	35.25	22.8	-54.6053	-12.45	-1.94731	39.7267	38.9678	-0.758824
2	15	2.67	MVCT2	__CTVT_DC
2	15	2.67	MVCT2	__PTV_sein_DC	0.862237	0.757835	20.964	2.97899	2.97899	3.12066	1.74291	10.047	7.09204	4.5584	3.98181	72.8081	82.8096	-10.0015	-13.7368	42	42	0	0	26.55	31.05	-16.9492	-4.5	99.8388	100	-0.161221	-0.161481	-0.388435	-0.38995	99.6116	100	0	44.7	44.7	0	21.15	11.25	-88	-9.9	-2.43293	39.1007	38.172	-0.928699
2	15	2.67	MVCT2	__PTVN_cmisus_DC	0.738321	0.585189	18.8538	4.1382	4.1382	4.41852	3.51076	11.3262	8.99644	5.51262	10.7688	64.2705	72.246	-7.97546	-12.4092	41.1	40.95	0.15	0.364964	25.05	32.55	-29.9401	-7.5	99.9853	100	-0.0146961	-0.0146982	-0.428858	-0.430705	99.5711	100	-0.342466	43.95	43.8	-0.15	25.35	16.5	-53.6364	-8.85	-2.69107	38.5761	37.5652	-1.01091
2	15	2.67	MVCT2	__PTVT_DC
2	15	2.67	MVCT2	__Heart_DC	0.937095	0.881636	31.2136	2.86501	2.86501	3.00219	2.75578	6.06282	5.14965	3.87724	4.06235	0.0293843	0.0421051	-0.0127208	-43.2911	22.05	25.35	-3.3	-14.966	1.5	1.65	-10	-0.15	3.82113	5.42744	-1.60632	-42.0378	-1.32549	-51.2137	2.58816	3.91365	0	40.65	40.65	0	1.2	1.2	0	0	-8.35954	6.01295	5.54907	-0.463877
2	15	2.67	MVCT2	__Lung_DC	0.936293	0.880216	29.4788	2.21439	2.21439	2.7427	1.74291	9.30738	5.70914	4.38144	6.05716	1.25731	1.19142	0.0658943	5.2409	36	36	0	0	1.05	1.05	0	0	16.1391	16.3827	-0.243579	-1.50925	-0.176529	-1.35721	13.0068	13.1834	0	43.65	43.65	0	0.9	0.9	0	0	-0.961104	8.70398	8.62112	-0.0828579
2	15	2.67	MVCT2	__Esophagus_DC	0.632798	0.462841	14.2681	2.81231	2.81231	2.82104	2.5	7.15466	5.14965	3.50289	9.18795	0	0	0		21.6	25.05	-3.45	-15.9722	0.9	0.9	0	0	6.19557	9.07067	-2.8751	-46.4057	-2.6112	-80.5056	3.2435	5.8547	-21.0526	34.5	28.5	-6	0.9	0.9	0	0	-10.7945	6.02603	5.43893	-0.587104
2	15	2.67	MVCT2	__SpinalCanal_DC	0.885495	0.794518	6.30955	1.31791	1.31791	1.50451	1.2572	3.16592	2.6783	1.74203	0.701776	0	0	0	0	13.95	12.3	-1.65	-11.828	0.6	0	-100	-0.6	0.596411	0.00858443	-0.587826	-98.5607	-0.185659	-95.5806	0.194244	0.00858443	-31.6129	15.9	23.25	-7.35	0.05	0.6	-91.6667	-0.55	-5.75505	4.94144	5.24319	-0.301748
2	15	2.67	MVCT3	__Breast_DC	0.819153	0.6937	25.9791	3.30536	3.30536	3.73974	2.46484	12.6318	10.0757	5.59369	9.05295	81.4514	89.0485	-7.59707	-9.32712	42	42.3	-0.3	-0.714286	27.75	34.5	-24.3243	-6.75	99.9636	100	-0.0363629	-0.0363761	-0.125923	-0.126082	99.8741	100	0	44.7	44.7	0	23.7	14.1	-68.0851	-9.6	-1.97945	39.5412	38.7737	-0.767504
2	15	2.67	MVCT3	__LN_AX_DC
2	15	2.67	MVCT3	__LN_IMN_DC	0.524779	0.355729	9.70678	2.52066	2.52066	2.69763	2.75578	6.22455	4.63019	3.22322	8.41019	85.4556	85.5067	-0.0511455	-0.0598504	41.85	42.45	-0.6	-1.43369	33.6	34.95	-4.01786	-1.35	100	100	-1.42109e-14	0	-1.42109e-14	0	100	100	-2.06897	44.4	43.5	-0.9	32.1	30.75	-4.39024	-1.35	-0.648352	39.4786	39.2243	-0.254312
2	15	2.67	MVCT3	__LN_Sclav_DC	0.675604	0.510122	13.8042	3.58824	3.58824	4.13813	3.51076	9.66172	8.27197	4.99981	3.76158	85.8748	89.6077	-3.73294	-4.34696	41.1	41.1	0	0	29.25	34.95	-19.4872	-5.7	100	100	1.42109e-14	2.22045e-14	1.42109e-14	2.22045e-14	100	100	0	41.7	41.7	0	27.75	21.45	-29.3706	-6.3	-0.952958	39.4031	39.0311	-0.37195
2	15	2.67	MVCT3	__CTV_sein_DC	0.801707	0.66904	25.4557	3.36433	3.36433	3.82438	2.46484	12.6306	10.0757	5.57489	8.35265	85.7653	94.7661	-9.00082	-10.4947	41.55	41.85	-0.3	-0.722022	28.2	36.15	-28.1915	-7.95	99.9895	100	-0.010484	-0.0104851	-0.0866412	-0.0867164	99.9134	100	0	44.55	44.55	0	25.8	16.35	-57.7982	-9.45	-2.02382	39.7641	38.9753	-0.788789
2	15	2.67	MVCT3	__CTVN_cmisus_DC	0.677953	0.512806	14.0039	3.07092	3.07092	3.45317	2.75578	8.63706	7.18619	4.26165	4.02413	85.8331	88.1639	-2.33078	-2.71548	41.25	41.25	0	0	29.85	34.8	-16.5829	-4.95	100	100	0	0	0	0	100	100	-2.06897	44.4	43.5	-0.9	27.3	21.45	-27.2727	-5.85	-0.858142	39.3854	39.0503	-0.335107
2	15	2.67	MVCT3	__CTVT_DC
2	15	2.67	MVCT3	__PTV_sein_DC	0.830548	0.710203	25.4773	3.43254	3.43254	3.83123	2.5	12.5721	9.9361	5.53774	7.88789	69.9593	83.2052	-13.2459	-18.9338	41.4	41.55	-0.15	-0.362319	17.4	31.35	-80.1724	-13.95	98.1708	100	-1.82918	-1.86327	-2.76353	-2.84216	97.2334	99.9969	0	44.55	44.55	0	19.05	5.1	-273.529	-13.95	-4.79709	39.047	37.2597	-1.78738
2	15	2.67	MVCT3	__PTVN_cmisus_DC	0.779005	0.638008	19.5498	3.56588	3.56588	3.77411	3.04758	8.63706	7.44159	4.47852	9.42401	68.7178	67.089	1.62873	2.37018	41.25	41.1	0.15	0.363636	23.4	27.9	-19.2308	-4.5	99.9733	100	-0.0267001	-0.0267072	-0.668871	-0.673375	99.3311	100	0	44.4	44.4	0	20.25	16.5	-22.7273	-3.75	-0.687592	37.9102	37.6513	-0.258888
2	15	2.67	MVCT3	__PTVT_DC
2	15	2.67	MVCT3	__Heart_DC	0.860393	0.754991	50.1417	3.86604	3.86604	5.20969	2.75578	22.1957	14.7311	8.97161	9.72987	0.0383655	0.0441262	-0.00576069	-15.0153	23.85	24.3	-0.45	-1.88679	1.5	1.65	-10	-0.15	4.74795	5.11725	-0.369307	-7.77824	-0.205591	-6.12909	3.35434	3.55993	-1.10701	41.1	40.65	-0.45	1.2	1.2	0	0	-6.83073	6.00038	5.61672	-0.383663
2	15	2.67	MVCT3	__Lung_DC	0.942136	0.890603	23.6784	2.1497	2.1497	2.45018	1.74291	7.69985	5.52737	3.69922	3.9382	0.960764	0.930385	0.0303791	3.16197	34.5	34.5	0	0	1.05	1.05	0	0	14.5389	15.0141	-0.475119	-3.26791	-0.349154	-3.02795	11.531	11.8802	0	43.8	43.8	0	0.9	0.9	0	0	-1.57302	8.35802	8.22859	-0.129437
2	15	2.67	MVCT3	__Esophagus_DC	0.558025	0.386987	22.2566	3.34537	3.34537	3.72739	2.75578	11.2847	7.79452	5.13479	5.73598	0	0.533563	-0.533563	-inf	28.35	33.45	-5.1	-17.9894	0	0.9	-inf	-0.9	14.8076	14.4923	0.315372	2.12979	-0.930841	-9.0224	10.317	11.2478	-15.4472	42.6	36.9	-5.7	0.9	0.9	0	0	-2.90609	7.18482	6.98192	-0.202901
2	15	2.67	MVCT3	__SpinalCanal_DC	0.867879	0.766595	5.63122	1.33894	1.33894	1.49244	1.28342	3.09141	2.61704	1.7134	1.88817	0	0	0	0	18.75	16.5	-2.25	-12	0.6	0.6	0	0	3.13388	1.61411	-1.51977	-48.4947	-1.1094	-80.5117	1.37794	0.268538	-18.4358	21.9	26.85	-4.95	0.03	0.45	-93.3333	-0.42	-6.78583	5.34283	5.73178	-0.388948
3	15	2.67	MVCT1	__Breast_DC	0.886022	0.795367	28.4308	2.32699	2.32699	2.99905	1.45012	12.3633	7.87246	5.35764	8.34212	91.84	87.4422	4.39778	4.78852	41.4	41.4	0	0	35.55	31.95	10.1266	3.6	100	99.5301	0.469904	0.469904	0.652316	0.652316	100	99.3477	0	43.35	43.35	0	7.2	26.85	73.1844	19.65	1.06888	39.3612	39.7865	0.425271
3	15	2.67	MVCT1	__LN_AX_DC
3	15	2.67	MVCT1	__LN_IMN_DC	0.663464	0.496405	5.22289	1.74456	1.74456	1.82794	1.45012	3.39222	3.23353	2.1081	4.20739	98.6915	98.3796	0.311865	0.316	41.85	41.7	0.15	0.358423	38.25	38.1	0.392157	0.15	100	100	-1.42109e-14	-2.22045e-14	-1.42109e-14	-2.22045e-14	100	100	0	42.45	42.45	0	37.65	37.8	0.396825	0.15	0.0161355	39.8211	39.8275	0.00642638
3	15	2.67	MVCT1	__LN_Sclav_DC	0.760056	0.612976	15.3809	2.60295	2.60295	2.96232	2.29284	8.25917	5.704	3.88167	5.28733	86.6399	96.5645	-9.92454	-11.4549	40.95	40.95	0	0	32.85	37.05	-12.7854	-4.2	100	100	-2.84217e-14	-2.22045e-14	-2.84217e-14	-2.22045e-14	100	100	0	41.7	41.7	0	33.45	27	-23.8889	-6.45	-1.40021	39.6381	39.0907	-0.547351
3	15	2.67	MVCT1	__CTV_sein_DC	0.878932	0.784013	28.267	2.31361	2.31361	2.90635	1.45012	11.3258	7.1614	5.10657	7.81115	97.0497	95.147	1.90272	1.96056	41.4	41.4	0	0	37.8	36.15	4.36508	1.65	100	99.7088	0.291222	0.291222	0.435346	0.435346	100	99.5647	0	43.35	43.35	0	7.2	33.15	78.2805	25.95	0.497822	39.8757	40.0752	0.199503
3	15	2.67	MVCT1	__CTVN_cmisus_DC	0.759474	0.61222	15.2435	2.3021	2.3021	2.48561	2.17181	6.87568	4.46302	3.26163	4.02689	87.8259	96.4948	-8.66888	-9.87053	41.1	41.1	0	0	33	37.2	-12.7273	-4.2	100	100	-1.42109e-14	-2.22045e-14	-1.42109e-14	-2.22045e-14	100	100	0	42.45	42.45	0	33.3	27	-23.3333	-6.3	-1.22843	39.6453	39.1642	-0.481105
3	15	2.67	MVCT1	__CTVT_DC	0.827982	0.706459	8.82075	2.44728	2.44728	2.45366	2.29284	5.80049	5.22737	3.00944	3.54476	100	100	-2.84217e-14	-2.84217e-14	40.95	40.95	0	0	39.45	39.45	0	0	100	100	-2.84217e-14	-1.11022e-14	-2.84217e-14	-1.11022e-14	100	100	0	41.25	41.25	0	38.4	38.4	0	0	0.0182939	40.2646	40.2719	0.00736732
3	15	2.67	MVCT1	__PTV_sein_DC	0.882521	0.789743	28.3702	2.45018	2.45018	2.96309	1.45012	10.457	6.64089	5.08273	7.46934	84.4842	83.5159	0.968327	1.14616	41.4	41.4	0	0	33.3	28.8	13.5135	4.5	100	99.2696	0.730406	0.730406	0.923673	0.923673	100	99.0763	0	43.35	43.35	0	5.7	24.15	76.3975	18.45	1.00727	39.024	39.4211	0.397076
3	15	2.67	MVCT1	__PTVN_cmisus_DC	0.850398	0.739733	12.9703	2.47801	2.47801	2.5891	2.29284	6.8893	5.12695	3.35631	6.85611	75.8522	82.3007	-6.44856	-8.50148	41.1	41.1	0	0	28.5	33.6	-17.8947	-5.1	100	100	-1.42109e-14	0	-1.42109e-14	0	100	100	0.352113	42.45	42.6	0.15	27.45	23.25	-18.0645	-4.2	-1.81543	39.0316	38.3356	-0.695955
3	15	2.67	MVCT1	__PTVT_DC	0.840736	0.725232	11.4642	2.93692	2.93692	3.08975	2.89013	6.9729	6.06147	3.79187	3.67173	93.7626	96.9689	-3.20628	-3.41957	41.1	41.1	0	0	36	37.65	-4.58333	-1.65	100	100	-1.42109e-14	-2.22045e-14	-1.42109e-14	-2.22045e-14	100	100	1.07143	41.55	42	0.45	35.7	32.1	-11.215	-3.6	-0.436835	40.1654	39.9907	-0.174693
3	15	2.67	MVCT1	__Heart_DC	0.944228	0.894349	20.7626	2.24449	2.24449	2.25303	2.29284	4.88459	3.96394	2.8446	1.98492	0	0	0		13.65	12.75	0.9	6.59341	1.65	1.65	0	0	0.668326	0.425234	0.243091	36.3732	0.0507706	33.3912	0.152048	0.101277	1.80723	24.45	24.9	0.45	1.2	1.05	-14.2857	-0.15	1.99835	4.81741	4.91564	0.0982314
3	15	2.67	MVCT1	__Lung_DC	0.921662	0.854706	25.705	2.19005	2.19005	2.34229	1.45012	9.96787	5.20604	4.05307	4.33437	1.11576	1.1104	0.00535408	0.479862	35.55	35.4	0.15	0.421941	1.8	1.65	8.33333	0.15	17.5205	17.1455	0.375063	2.1407	0.281846	1.99914	14.0984	13.8165	-0.357143	42.15	42	-0.15	1.05	1.35	22.2222	0.3	2.10579	9.07409	9.26928	0.195191
3	15	2.67	MVCT1	__Esophagus_DC	0.837577	0.720544	8.79082	1.94729	1.94729	2.00744	2.05078	4.46302	3.6971	2.40656	5.89166	0.136426	0.209445	-0.073019	-53.5229	27.15	28.8	-1.65	-6.07735	1.35	1.5	-11.1111	-0.15	6.9589	7.64364	-0.684734	-9.83968	-0.873199	-18.6567	4.68036	5.55356	-1.85874	41.1	40.35	-0.75	1.2	1.2	0	0	1.22012	6.4763	6.5563	0.0799948
3	15	2.67	MVCT1	__SpinalCanal_DC	0.862274	0.757893	7.10013	1.4215	1.4215	1.50929	1.40412	3.27702	2.69237	1.7794	4.47322	0	0	0	0	13.65	13.8	0.15	1.0989	0.9	0.9	0	0	0.142548	0.146936	0.00438885	3.07887	-0.000781896	-6.85644	0.0114038	0.0106219	-4.72441	18.15	19.05	-0.9	0.04	0.75	-94.6667	-0.71	-4.27154	4.95128	5.17221	-0.220933
3	15	2.67	MVCT2	__Breast_DC	0.912169	0.838521	14.5232	1.94582	1.94582	2.01128	1.45012	6.87853	4.46302	2.91129	5.51916	92.4465	89.8174	2.62906	2.84387	41.4	41.4	0	0	35.55	33.75	5.06329	1.8	100	100	1.42109e-14	0	1.42109e-14	0	100	100	0	42.9	42.9	0	26.25	27.9	5.91398	1.65	0.383808	39.6099	39.7625	0.152612
3	15	2.67	MVCT2	__LN_AX_DC
3	15	2.67	MVCT2	__LN_IMN_DC	0.654376	0.486299	9.27269	1.89434	1.89434	2.04327	1.45012	5.22289	3.82902	2.56982	2.19477	98.2474	97.0977	1.14965	1.17016	42	41.85	0.15	0.357143	38.1	37.95	0.393701	0.15	100	100	-1.42109e-14	0	-1.42109e-14	0	100	100	0	42.6	42.6	0	37.05	36.9	-0.406504	-0.15	0.401962	39.8953	40.0563	0.161011
3	15	2.67	MVCT2	__LN_Sclav_DC	0.805903	0.674906	13.3695	2.43134	2.43134	2.76134	2.29284	8.19366	5.97901	3.61277	4.41358	89.9111	96.3717	-6.46056	-7.18549	41.1	41.1	0	0	33.6	36.75	-9.375	-3.15	100	100	0	0	0	0	100	100	0	42	42	0	31.5	26.85	-17.3184	-4.65	-0.84106	39.7121	39.3809	-0.331217
3	15	2.67	MVCT2	__CTV_sein_DC	0.902479	0.822289	14.5232	1.96591	1.96591	1.97893	1.45012	5.97901	4.00309	2.78457	6.41221	98.0125	97.8499	0.16252	0.165816	41.4	41.4	0	0	38.1	38.1	0	0	100	100	0	0	0	0	100	100	0	42.9	42.9	0	30.6	31.95	4.22535	1.35	0.00502585	40.0699	40.072	0.00201396
3	15	2.67	MVCT2	__CTVN_cmisus_DC
3	15	2.67	MVCT2	__CTVT_DC	0.795825	0.660888	8.17094	2.7965	2.7965	3.09593	3.07617	5.87939	5.22849	3.54918	8.2527	100	100	1.42109e-14	1.42109e-14	40.8	40.95	-0.15	-0.367647	39.45	39.6	-0.380228	-0.15	100	100	1.42109e-14	0	1.42109e-14	0	100	100	0	41.25	41.25	0	39.3	38.25	-2.7451	-1.05	-0.249582	40.2345	40.1343	-0.100168
3	15	2.67	MVCT2	__PTV_sein_DC	0.913305	0.840443	13.9007	2.04825	2.04825	2.04902	1.45012	6.47181	4.10156	2.90827	5.56369	86.056	87.1026	-1.04656	-1.21614	41.4	41.4	0	0	34.2	33.75	1.31579	0.45	100	100	-1.42109e-14	0	-1.42109e-14	0	100	100	0	42.9	42.9	0	20.25	22.35	9.39597	2.1	-0.0325122	39.5131	39.5002	-0.0128424
3	15	2.67	MVCT2	__PTVN_cmisus_DC	0.85701	0.749796	12.2595	2.49592	2.49592	2.50106	2.29284	6.23721	5.01754	3.12119	6.09225	75.8114	80.3518	-4.5404	-5.98907	41.25	41.4	-0.15	-0.363636	28.8	32.25	-11.9792	-3.45	100	100	2.84217e-14	2.22045e-14	2.84217e-14	2.22045e-14	100	100	-0.350877	42.9	42.75	-0.15	27.15	23.85	-13.8365	-3.3	-1.3926	38.9572	38.4221	-0.535068
3	15	2.67	MVCT2	__PTVT_DC	0.837683	0.7207	10.1509	2.72807	2.72807	3.08107	2.90024	6.7358	5.704	3.65975	7.58119	97.3787	99.1408	-1.7621	-1.80953	40.8	41.1	-0.3	-0.735294	37.65	38.55	-2.39044	-0.9	100	100	1.42109e-14	2.22045e-14	1.42109e-14	2.22045e-14	100	100	-0.363636	41.4	41.25	-0.15	37.35	34.35	-8.73362	-3	-0.290362	40.1748	40.0584	-0.116314
3	15	2.67	MVCT2	__Heart_DC	0.924962	0.860399	25.4392	2.47634	2.47634	2.54997	2.29284	6.06147	5.10406	3.34108	1.97676	0	0	0		12.45	12.3	0.15	1.20482	1.65	1.65	0	0	0.487256	0.329452	0.157804	32.3862	0.0486406	44.3597	0.10965	0.0610097	6.8323	22.5	24.15	1.65	1.05	1.05	0	0	0.561969	4.58629	4.61221	0.0259192
3	15	2.67	MVCT2	__Lung_DC	0.935995	0.879691	30.5605	2.22656	2.22656	2.35213	1.45012	8.60954	5.50065	3.78419	4.2003	0.86543	0.904547	-0.039117	-4.51996	34.35	34.35	0	0	1.8	1.65	8.33333	0.15	16.7854	16.6383	0.147098	0.876348	0.0815874	0.608364	13.4109	13.3294	0	42.45	42.45	0	1.05	1.35	22.2222	0.3	1.09268	8.97305	9.07218	0.0991297
3	15	2.67	MVCT2	__Esophagus_DC	0.788046	0.650227	11.7336	2.31784	2.31784	2.39868	2.05078	5.97901	4.46302	3.05227	2.29157	0.0729207	0.198442	-0.125521	-172.134	26.55	29.7	-3.15	-11.8644	1.35	1.5	-11.1111	-0.15	6.6029	8.5967	-1.9938	-30.1958	-1.87259	-42.261	4.431	6.30359	-0.732601	41.25	40.95	-0.3	1.2	1.2	0	0	-4.20843	6.63939	6.37126	-0.26813
3	15	2.67	MVCT2	__SpinalCanal_DC	0.82846	0.707155	5.40889	1.49541	1.49541	1.63564	1.54088	3.23511	2.89444	1.8813	4.26026	0	0	0	0	13.05	13.95	0.9	6.89655	0.9	0.9	0	0	0.0625213	0.27664	0.214119	342.474	-0.000447501	-3.93666	0.0113675	0.01092	11.1111	19.5	17.55	1.95	0.06	0.9	-93.3333	-0.84	1.70968	5.08439	4.99892	0.0854657
3	15	2.67	MVCT3	__Breast_DC	0.886175	0.795614	23.8046	2.30691	2.30691	2.55377	1.45012	9.60684	6.48063	4.36195	7.6759	86.4773	84.4608	2.01651	2.33184	41.55	41.55	0	0	31.35	29.1	7.17703	2.25	100	99.7282	0.271808	0.271808	0.443011	0.443045	99.9922	99.5492	0	43.5	43.5	0	7.65	18.45	58.5366	10.8	0.707836	39.1619	39.441	0.279178
3	15	2.67	MVCT3	__LN_AX_DC
3	15	2.67	MVCT3	__LN_IMN_DC	0.507186	0.339752	9.6614	2.29195	2.29195	2.51771	2.05078	7.25061	5.78633	3.25935	5.61055	94.7631	99.2989	-4.5358	-4.78646	41.55	42	-0.45	-1.08303	37.65	38.4	-1.99203	-0.75	100	100	-4.26326e-14	-4.44089e-14	-4.26326e-14	-4.44089e-14	100	100	-0.353357	42.6	42.45	-0.15	37.65	36.45	-3.29218	-1.2	-0.811175	40.0592	39.7369	-0.322336
3	15	2.67	MVCT3	__LN_Sclav_DC	0.737737	0.584455	17.1564	2.71951	2.71951	3.12552	2.5	7.99392	6.3163	4.01031	4.18057	86.7404	95.1811	-8.44072	-9.73102	41.25	41.25	0	0	31.65	36.45	-15.1659	-4.8	100	100	1.42109e-14	2.22045e-14	1.42109e-14	2.22045e-14	100	100	0	42.15	42.15	0	31.2	25.95	-20.2312	-5.25	-1.46505	39.6551	39.0825	-0.57258
3	15	2.67	MVCT3	__CTV_sein_DC	0.878132	0.78274	23.8046	2.25155	2.25155	2.41086	1.45012	8.45559	5.12695	4.0723	7.41998	96.8206	97.0138	-0.193201	-0.199546	41.55	41.55	0	0	37.05	37.5	-1.21457	-0.45	100	99.8859	0.114077	0.114077	0.268019	0.268019	100	99.732	0	43.5	43.5	0	7.65	24.3	68.5185	16.65	0.10312	40.0582	40.0995	0.0413504
3	15	2.67	MVCT3	__CTVN_cmisus_DC	0.723458	0.566732	15.3447	2.4722	2.4722	2.67086	2.29284	7.1614	5.704	3.49858	3.91418	87.3678	95.4576	-8.08985	-9.25954	41.25	41.55	-0.3	-0.727273	31.8	36.45	-14.6226	-4.65	100	100	-1.42109e-14	-2.22045e-14	-1.42109e-14	-2.22045e-14	100	100	0	42.45	42.45	0	30.45	25.95	-17.341	-4.5	-1.41691	39.6882	39.1337	-0.554489
3	15	2.67	MVCT3	__CTVT_DC	0.652695	0.484444	11.4642	4.04927	4.04927	4.10364	3.82902	9.59679	8.31363	4.88674	10.308	100	100	0	0	40.95	40.95	0	0	39.45	39.6	-0.380228	-0.15	100	100	0	0	0	0	100	100	-0.364964	41.25	41.1	-0.15	39.3	38.4	-2.34375	-0.9	-0.16252	40.3029	40.2375	-0.065394
3	15	2.67	MVCT3	__PTV_sein_DC	0.881948	0.788826	24.8209	2.46414	2.46414	2.72117	1.45012	10.0438	6.2184	4.6224	7.84577	86.8105	86.6845	0.125942	0.145077	41.55	41.55	0	0	33.3	28.35	14.8649	4.95	99.541	99.0003	0.540701	0.543194	0.546537	0.550209	99.3325	98.7859	0	43.5	43.5	0	2.1	6.3	66.6667	4.2	0.591245	39.1877	39.4207	0.233073
3	15	2.67	MVCT3	__PTVN_cmisus_DC	0.828915	0.707819	12.5071	2.78857	2.78857	2.92101	2.29284	7.79413	5.87051	3.64635	3.98612	73.6194	81.6153	-7.99586	-10.8611	41.4	41.4	0	0	27.3	32.4	-18.6813	-5.1	100	100	-2.84217e-14	-2.22045e-14	-2.84217e-14	-2.22045e-14	100	100	0	42.6	42.6	0	26.25	22.65	-15.894	-3.6	-2.11377	39.0054	38.198	-0.807419
3	15	2.67	MVCT3	__PTVT_DC	0.743684	0.591956	11.3258	4.0157	4.0157	4.27902	4.2278	9.11066	7.87246	5.0066	10.731	99.6568	98.3024	1.35431	1.35898	40.95	40.95	0	0	39	38.25	1.92308	0.75	100	100	-1.42109e-14	-2.22045e-14	-1.42109e-14	-2.22045e-14	100	100	0	41.25	41.25	0	36.6	36.9	0.813008	0.3	0.00929841	40.2006	40.2043	0.00373836
3	15	2.67	MVCT3	__Heart_DC	0.871823	0.772772	42.0714	3.54662	3.54662	4.898	2.70212	22.5234	14.8135	8.27909	11.5737	0	0	0		11.1	12.6	-1.5	-13.5135	1.65	1.65	0	0	0.0824435	0.359036	-0.276593	-335.493	-0.0597729	-9981.05	0.000598863	0.0603717	-15.1515	22.8	19.8	-3	1.05	1.05	0	0	-7.90662	4.69083	4.34712	-0.34371
3	15	2.67	MVCT3	__Lung_DC	0.929407	0.868123	21.609	2.0059	2.0059	2.02372	1.45012	7.5	4.91164	3.1659	2.17424	0.877816	0.880485	-0.002669	-0.30405	34.5	34.5	0	0	1.65	1.65	0	0	17.6051	17.2498	0.355261	2.01794	0.23847	1.6847	14.155	13.9166	0	42.6	42.6	0	1.05	1.2	12.5	0.15	1.6007	9.07745	9.22511	0.147666
3	15	2.67	MVCT3	__Esophagus_DC	0.834988	0.716721	8.60954	2.05772	2.05772	2.10093	2.05078	4.46302	3.6971	2.51504	1.57647	2.21377	0.484327	1.72945	78.1221	38.85	30.9	7.95	20.4633	1.35	1.35	0	0	10.1728	9.13718	1.03563	10.1804	1.18066	15.2998	7.71683	6.53617	0.704225	42.3	42.6	0.3	1.2	1.05	-14.2857	-0.15	8.87689	6.73947	7.396	0.656535
3	15	2.67	MVCT3	__SpinalCanal_DC	0.85399	0.745186	7.91947	1.3703	1.3703	1.46846	1.24649	3.10064	2.70215	1.74043	1.53367	0	0	0	0	17.4	15.45	-1.95	-11.2069	0.45	0.45	0	0	2.2084	1.0286	-1.17979	-53.423	-0.442465	-86.2525	0.512988	0.0705231	-7.79221	21.3	23.1	-1.8	0.03	0.45	-93.3333	-0.42	-2.33779	4.54732	4.65617	-0.108852
4	15	2.67	MVCT1	__Breast_DC	0.927874	0.865452	22.2174	2.02369	2.02369	2.08201	1.06445	7.86863	5.37691	3.23166	3.90641	94.078	93.6592	0.418786	0.445148	42	42	0	0	35.7	35.4	0.840336	0.3	100	100	1.42109e-14	2.22045e-14	0.00233355	0.00233355	100	99.9977	0	45	45	0	19.05	23.4	18.5897	4.35	0.123184	39.9507	40	0.0492737
4	15	2.67	MVCT1	__LN_AX_DC
4	15	2.67	MVCT1	__LN_IMN_DC	0.545359	0.37491	11.5455	2.60647	2.60647	3.07532	2.38019	9.20559	7.51877	4.06362	3.34204	93.0536	97.4717	-4.41807	-4.74788	43.35	43.5	-0.15	-0.346021	34.8	37.2	-6.89655	-2.4	100	100	0	0	0	0	100	100	-0.341297	44.1	43.95	-0.15	30.6	29.4	-4.08163	-1.2	-0.236961	40.84	40.7434	-0.0965458
4	15	2.67	MVCT1	__LN_Sclav_DC	0.777775	0.63636	8.45313	2.68329	2.68329	2.68443	2.5	6.24197	5.2217	3.2004	2.23608	98.0656	97.9675	0.0980798	0.100015	41.55	41.7	-0.15	-0.361011	38.1	38.1	0	0	100	100	0	0	0	0	100	100	1.37931	42.9	43.5	0.6	35.25	34.05	-3.52423	-1.2	-0.162994	40.5527	40.4867	-0.0659911
4	15	2.67	MVCT1	__CTV_sein_DC	0.92107	0.853689	18.2365	2.12115	2.12115	2.22111	1.50536	7.7963	5.42767	3.27576	5.24747	96.9339	96.4286	0.505239	0.52122	42	42	0	0	37.35	36.9	1.20482	0.45	100	100	0	0	0.00260517	0.00260517	100	99.9974	0	45	45	0	19.05	23.4	18.5897	4.35	0.152485	40.0899	40.1511	0.0612246
4	15	2.67	MVCT1	__CTVN_cmisus_DC	0.753906	0.605015	12.2131	2.68331	2.68331	2.7796	2.38019	6.83507	5.37691	3.46569	8.21531	97.3232	97.6243	-0.301157	-0.30944	42.3	42.3	0	0	37.8	37.8	0	0	100	100	1.42109e-14	1.11022e-14	1.42109e-14	1.11022e-14	100	100	-0.341297	44.1	43.95	-0.15	31.05	29.4	-5.61224	-1.65	-0.113693	40.5718	40.5257	-0.0460749
4	15	2.67	MVCT1	__CTVT_DC
4	15	2.67	MVCT1	__PTV_sein_DC	0.926747	0.863493	18.1471	2.23053	2.23053	2.23807	1.50536	7.93114	5.42767	3.30499	4.85256	90.7055	89.8737	0.83177	0.917001	42	42	0	0	32.25	31.35	2.7907	0.9	99.9772	99.8734	0.103821	0.103845	0.166459	0.16659	99.9214	99.7549	0	45	45	0	10.35	13.5	23.3333	3.15	0.319743	39.5776	39.7046	0.126953
4	15	2.67	MVCT1	__PTVN_cmisus_DC	0.828096	0.706624	12.7319	3.26818	3.26818	3.3047	2.91824	7.34109	6.02749	3.91073	3.10434	84.298	82.6122	1.6858	1.9998	42.3	42.45	-0.15	-0.35461	31.8	32.85	-3.30189	-1.05	100	100	0	0	0	0	100	100	0	44.85	44.85	0	20.55	22.35	8.05369	1.8	0.0216608	39.583	39.5916	0.00857587
4	15	2.67	MVCT1	__PTVT_DC
4	15	2.67	MVCT1	__Heart_DC	0.912498	0.839078	33.5179	3.3435	3.3435	3.88864	2.71718	11.3281	8.03172	5.84389	1.40818	0	0	0		14.85	11.85	3	20.202	1.2	1.2	0	0	1.10714	0.233089	0.874053	78.9467	0.421277	97.6239	0.431531	0.0102535	20.2312	20.7	25.95	5.25	1.05	1.2	12.5	0.15	10.989	4.12677	4.63625	0.509477
4	15	2.67	MVCT1	__Lung_DC	0.933406	0.875127	18.7191	1.72714	1.72714	1.88042	1.50536	5.32227	3.45185	2.7168	2.9165	1.34419	1.45243	-0.108241	-8.05253	36.6	36.9	-0.3	-0.819672	1.5	1.35	10	0.15	16.1899	16.4975	-0.307571	-1.89977	-0.264811	-2.10456	12.5827	12.8475	-0.353357	42.6	42.45	-0.15	1.2	1.2	0	0	-0.813907	8.99573	8.92311	-0.0726258
4	15	2.67	MVCT1	__Esophagus_DC	0.592533	0.420992	25.7463	3.26426	3.26426	3.83617	2.5	11.8309	7.53457	5.5952	11.2048	0	0	0		15.45	16.05	-0.6	-3.8835	1.5	1.5	0	0	0.62199	1.01282	-0.390828	-62.835	6.99589e-05	0.69735	0.0100321	0.00996214	2.25564	19.5	19.95	0.45	1.5	1.5	0	0	-14.3904	6.93648	6.06386	-0.872612
4	15	2.67	MVCT1	__SpinalCanal_DC	0.873112	0.774799	5.05088	1.38355	1.38355	1.51441	1.50602	2.90835	2.68815	1.70994	5.1364	0	0	0	0	15.15	15.15	0	0	0.9	0.9	0	0	0.0484295	0.0648351	0.0164056	33.8752	0.0164056	33.8752	0.0484295	0.0648351	-0.925926	16.05	16.2	-0.15	0.06	0.9	-93.3333	-0.84	2.66058	6.29375	6.13064	0.16311
4	15	2.67	MVCT2	__Breast_DC	0.924018	0.858768	20.0841	2.21908	2.21908	2.49073	1.50536	9.12678	5.93275	3.80809	6.26983	93.4833	92.6015	0.881842	0.943315	42	41.85	0.15	0.357143	34.65	34.2	1.2987	0.45	100	100	1.42109e-14	2.22045e-14	1.42109e-14	2.22045e-14	100	100	0	44.1	44.1	0	23.7	23.1	-2.5974	-0.6	0.198889	39.5981	39.6771	0.0789131
4	15	2.67	MVCT2	__LN_AX_DC
4	15	2.67	MVCT2	__LN_IMN_DC	0.642996	0.473836	11.5264	2.2097	2.2097	2.40827	2.12891	6.93248	5.09983	3.15734	8.75737	83.179	97.869	-14.69	-17.6607	42.75	42.9	-0.15	-0.350877	30.6	37.8	-23.5294	-7.2	100	100	-1.42109e-14	-2.22045e-14	-1.42109e-14	-2.22045e-14	100	100	-0.344828	43.65	43.5	-0.15	32.85	27.3	-20.3297	-5.55	-2.5	40.7229	39.7297	-0.993241
4	15	2.67	MVCT2	__LN_Sclav_DC	0.722135	0.56511	14.4781	3.27411	3.27411	3.63882	2.91824	8.68391	7.49656	4.44314	0.846159	95.9572	98.1904	-2.23313	-2.32721	42	42.15	-0.15	-0.357143	36.75	38.25	-4.08163	-1.5	100	100	-1.42109e-14	-2.22045e-14	-1.42109e-14	-2.22045e-14	100	100	0	43.8	43.8	0	35.7	34.35	-3.93013	-1.35	-0.639149	40.706	40.4475	-0.258519
4	15	2.67	MVCT2	__CTV_sein_DC	0.916215	0.845385	18.2986	2.36181	2.36181	2.61268	1.50536	9.09469	5.88018	3.79375	7.12379	98.5202	97.9324	0.587808	0.596637	42	41.85	0.15	0.357143	38.4	38.1	0.78125	0.3	100	100	1.42109e-14	2.22045e-14	1.42109e-14	2.22045e-14	100	100	0	44.1	44.1	0	27.6	28.8	4.16667	1.2	0.139898	39.876	39.9319	0.0558638
4	15	2.67	MVCT2	__CTVN_cmisus_DC	0.713364	0.554441	13.6316	2.943	2.943	3.20862	2.71718	8.07274	6.65297	3.95337	3.69735	94.7474	97.8157	-3.06827	-3.23837	42.15	42.3	-0.15	-0.355872	36	37.95	-5.41667	-1.95	100	100	-1.42109e-14	0	-1.42109e-14	0	100	100	0	43.8	43.8	0	32.85	27.3	-20.3297	-5.55	-0.768755	40.6899	40.3795	-0.31042
4	15	2.67	MVCT2	__CTVT_DC
4	15	2.67	MVCT2	__PTV_sein_DC	0.920269	0.852313	19.0415	2.46252	2.46252	2.84056	1.50536	10.4975	7.18139	4.23629	6.88929	92.5847	91.8087	0.775989	0.83814	42	41.85	0.15	0.357143	34.35	33.9	1.31004	0.45	100	100	2.84217e-14	2.22045e-14	0.00697627	0.00697683	99.9919	99.9849	0	44.1	44.1	0	17.25	18.9	8.73016	1.65	0.212252	39.5301	39.6142	0.084082
4	15	2.67	MVCT2	__PTVN_cmisus_DC	0.819317	0.693935	14.9403	3.26432	3.26432	3.39396	2.71718	8.16901	7.25985	4.19752	2.34101	76.0958	82.516	-6.42029	-8.43712	42.15	42.15	0	0	29.1	31.8	-9.27835	-2.7	100	99.9949	0.00514739	0.00514739	-0.0258482	-0.0258589	99.9587	99.9846	-0.677966	44.55	44.25	-0.3	15.75	17.55	10.2564	1.8	-1.57725	39.5903	38.9756	-0.614742
4	15	2.67	MVCT2	__PTVT_DC
4	15	2.67	MVCT2	__Heart_DC	0.923067	0.857126	30.0063	2.96128	2.96128	2.97619	2.38019	7.64958	5.83648	4.25944	2.66789	0	0	0		15.15	11.4	3.75	24.7525	1.2	1.2	0	0	1.24127	0.264557	0.97671	78.6865	0.510316	93.4079	0.546331	0.0360148	19.2308	22.05	27.3	5.25	1.05	1.05	0	0	10.6835	3.92283	4.39205	0.469223
4	15	2.67	MVCT2	__Lung_DC	0.888562	0.799471	33.614	2.02624	2.02624	2.25146	1.50536	6.90371	5.05094	3.4137	3.37934	1.39798	1.47392	-0.0759413	-5.43222	36.75	37.05	-0.3	-0.816327	1.5	1.5	0	0	17.2017	17.7503	-0.548598	-3.18921	-0.474847	-3.55238	13.367	13.8419	0.699301	42.6	42.9	0.3	1.2	1.2	0	0	-2.17891	9.45363	9.25203	-0.201593
4	15	2.67	MVCT2	__Esophagus_DC	0.583868	0.412298	19.1477	3.29045	3.29045	3.89943	2.5	11.8284	9.90824	5.32601	3.59647	0	0	0		19.95	20.4	-0.45	-2.25564	1.2	1.05	12.5	0.15	5.37626	6.87774	-1.50148	-27.9279	-0.418561	-21.2275	1.97179	2.39035	-5.46448	28.95	27.45	-1.5	1.05	1.2	12.5	0.15	-18.9563	6.96322	5.85359	-1.10962
4	15	2.67	MVCT2	__SpinalCanal_DC	0.854914	0.746594	4.23555	1.14731	1.14731	1.30147	1.10794	2.71613	2.5572	1.495	0.41894	0	0	0	0	15.75	15.9	0.15	0.952381	0.75	0.75	0	0	0.47602	0.739803	0.263782	55.4141	-0.0133585	-37.4171	0.0357015	0.022343	3.27869	18.9	18.3	0.6	0.05	0.75	-93.3333	-0.7	3.31997	5.78301	5.59718	0.185825
4	15	2.67	MVCT3	__Breast_DC	0.93695	0.881379	18.7874	1.96771	1.96771	2.04642	1.06445	6.51981	5.05094	3.06839	5.52422	93.1111	91.6239	1.48724	1.59727	41.85	41.85	0	0	34.35	34.05	0.873362	0.3	100	100	-1.42109e-14	-2.22045e-14	-1.42109e-14	-2.22045e-14	100	100	0	44.7	44.7	0	20.25	20.7	2.17391	0.45	0.204471	39.6265	39.7077	0.0811906
4	15	2.67	MVCT3	__LN_AX_DC
4	15	2.67	MVCT3	__LN_IMN_DC	0.609095	0.437912	11.5264	2.26266	2.26266	2.54394	2.12891	9.22237	5.24363	3.50842	5.03899	85.4704	95.291	-9.82052	-11.49	42.15	42.3	-0.15	-0.355872	31.2	35.7	-14.4231	-4.5	100	100	2.84217e-14	1.11022e-14	2.84217e-14	1.11022e-14	100	100	-0.350877	42.9	42.75	-0.15	28.2	24.3	-16.0494	-3.9	-1.1941	39.9727	39.501	-0.471683
4	15	2.67	MVCT3	__LN_Sclav_DC	0.747509	0.596818	13.7584	3.17502	3.17502	3.33285	3.01073	6.73759	5.88018	3.89217	5.21455	85.6834	92.1866	-6.50312	-7.58971	41.1	41.55	-0.45	-1.09489	31.2	34.5	-10.5769	-3.3	100	100	0	0	0	0	100	100	-3.21429	43.35	42	-1.35	29.25	24.75	-18.1818	-4.5	-1.30299	39.7178	39.207	-0.510861
4	15	2.67	MVCT3	__CTV_sein_DC	0.93077	0.870505	18.5899	2.07366	2.07366	2.19506	1.50536	6.57155	5.05094	3.12179	5.85428	97.3763	96.0812	1.29508	1.32997	41.85	41.85	0	0	37.65	36.6	2.78884	1.05	100	100	0	0	0	0	100	100	0	44.7	44.7	0	20.25	21.75	6.89655	1.5	0.146648	39.8765	39.935	0.0585637
4	15	2.67	MVCT3	__CTVN_cmisus_DC	0.7361	0.582404	13.8814	2.85585	2.85585	2.86003	2.71718	6.31569	5.32227	3.49637	3.23519	85.7188	92.5495	-6.83066	-7.96868	41.4	41.85	-0.45	-1.08696	31.2	34.65	-11.0577	-3.45	100	100	1.42109e-14	0	1.42109e-14	0	100	100	-1.40351	43.35	42.75	-0.6	29.25	24.3	-20.3704	-4.95	-1.25829	39.749	39.2551	-0.493943
4	15	2.67	MVCT3	__CTVT_DC
4	15	2.67	MVCT3	__PTV_sein_DC	0.936332	0.880285	20.942	2.15901	2.15901	2.16245	1.50536	6.2537	4.76038	3.10576	5.85779	90.5269	89.149	1.3779	1.52209	41.85	41.7	0.15	0.358423	32.7	31.2	4.58716	1.5	99.9232	99.9076	0.0155726	0.0155845	0.0108063	0.0108271	99.8082	99.7974	0	44.7	44.7	0	11.1	12.6	11.9048	1.5	0.341516	39.35	39.4848	0.134847
4	15	2.67	MVCT3	__PTVN_cmisus_DC	0.827335	0.705517	15.1106	3.27519	3.27519	3.39197	2.91824	8.14529	7.3025	4.15844	3.49188	71.2918	71.777	-0.485167	-0.680536	41.7	41.85	-0.15	-0.359712	25.65	27.75	-8.18713	-2.1	99.9716	100	-0.0284076	-0.0284157	-0.116464	-0.11662	99.8666	99.983	-0.682594	44.25	43.95	-0.3	18.75	15.15	-23.7624	-3.6	-1.14963	38.3916	37.9552	-0.436345
4	15	2.67	MVCT3	__PTVT_DC
4	15	2.67	MVCT3	__Heart_DC	0.905705	0.82766	32.0797	3.18563	3.18563	3.22624	2.71718	7.7963	6.02749	4.2467	2.672	0	0	0		13.05	10.35	2.7	20.6897	1.35	1.2	11.1111	0.15	0.528178	0.047056	0.481122	91.0909	0.157951	99.5595	0.15865	0.000698851	22.1557	19.5	25.05	5.55	1.05	1.05	0	0	11.9168	3.72804	4.23241	0.504368
4	15	2.67	MVCT3	__Lung_DC	0.914405	0.842309	31.398	2.065	2.065	2.17436	1.50536	5.97575	4.58037	3.16583	3.21273	0.343808	0.39984	-0.056032	-16.2975	33.45	33.75	-0.3	-0.896861	1.5	1.35	10	0.15	13.2246	13.6893	-0.464744	-3.51425	-0.371477	-3.77252	9.8469	10.2184	0.711744	41.85	42.15	0.3	1.05	1.2	12.5	0.15	-1.1776	8.16513	8.07009	-0.0950334
4	15	2.67	MVCT3	__Esophagus_DC	0.607767	0.436541	12.055	2.96165	2.96165	3.0245	2.38019	8.07904	6.47481	3.82118	3.27953	0	0	0		17.7	16.8	0.9	5.08475	1.2	1.05	12.5	0.15	2.49536	1.89272	0.602636	24.1503	0.374135	84.7485	0.441465	0.06733	4.1958	20.55	21.45	0.9	0.9	1.05	14.2857	0.15	-6.66457	5.23354	4.90654	-0.327
4	15	2.67	MVCT3	__SpinalCanal_DC	0.852938	0.743585	5.45623	1.32906	1.32906	1.49408	1.37103	2.98574	2.69942	1.71528	1.65918	0	0	0	0	15.9	15.45	-0.45	-2.83019	0.6	0.6	0	0	0.774945	0.236827	-0.538118	-69.4396	0.000978634	15.2383	0.0064222	0.00740083	-4	18	18.75	-0.75	0.03	0.6	-95	-0.57	-0.910181	5.30276	5.35147	-0.0487081
5	15	2.67	MVCT1	__Breast_DC	0.907106	0.830004	22.4636	2.35229	2.35229	2.88631	1.38107	11.1303	8.26068	4.61553	8.9464	83.7679	83.18	0.587831	0.701738	41.4	41.4	0	0	31.2	30.75	1.44231	0.45	100	100	0	0	0	0	100	100	-1.73611	43.95	43.2	-0.75	22.95	23.55	2.54777	0.6	0.0956015	38.9438	38.9811	0.0372665
5	15	2.67	MVCT1	__LN_AX_DC
5	15	2.67	MVCT1	__LN_IMN_DC	0.641589	0.472308	8.00629	1.84153	1.84153	1.93828	1.95312	4.83902	3.50088	2.3483	7.65209	90.3833	86.1858	4.19748	4.64409	42.15	42	0.15	0.355872	36.9	36.6	0.813008	0.3	100	100	0	1.11022e-14	0	1.11022e-14	100	100	-0.341297	44.1	43.95	-0.15	34.5	32.7	-5.50459	-1.8	0.638444	39.6021	39.8566	0.254462
5	15	2.67	MVCT1	__LN_Sclav_DC	0.781492	0.641352	16.7887	2.83805	2.83805	3.06262	2.18366	9.00346	6.44484	4.07016	1.21509	88.0554	88.1348	-0.0794128	-0.0901851	41.25	41.4	-0.15	-0.363636	33.75	32.55	3.55556	1.2	100	100	-1.42109e-14	-1.11022e-14	-1.42109e-14	-1.11022e-14	100	100	0	42.15	42.15	0	26.25	27.3	3.84615	1.05	0.108342	39.3824	39.4251	0.0427141
5	15	2.67	MVCT1	__CTV_sein_DC	0.903593	0.824141	21.97	2.32347	2.32347	2.83082	1.38107	10.7865	7.75014	4.42927	8.36559	90.7034	91.0981	-0.394681	-0.435133	41.4	41.4	0	0	32.7	32.85	-0.458716	-0.15	100	100	0	0	0	0	100	100	-1.73611	43.95	43.2	-0.75	28.65	29.1	1.54639	0.45	-0.10272	39.4663	39.4258	-0.0404981
5	15	2.67	MVCT1	__CTVN_cmisus_DC	0.862987	0.758995	13.7953	2.21766	2.21766	2.31048	2.18366	5.4856	4.3183	2.79648	3.26583	90.3515	88.5186	1.83288	2.02861	41.1	41.1	0	0	33.45	31.95	4.4843	1.5	100	100	-1.42109e-14	-2.22045e-14	-1.42109e-14	-2.22045e-14	100	100	0.682594	43.65	43.95	0.3	22.2	21.9	-1.36986	-0.3	0.36409	39.2346	39.378	0.143371
5	15	2.67	MVCT1	__CTVT_DC	0.569306	0.397923	13.5612	5.10612	5.10612	5.50839	4.88281	11.5907	10.5623	6.52985	11.5498	100	99.9918	0.0082176	0.0082176	41.7	41.7	0	0	38.7	38.7	0	0	100	100	-1.42109e-14	-2.22045e-14	-1.42109e-14	-2.22045e-14	100	100	0	42.75	42.75	0	37.35	38.4	2.73437	1.05	0.174939	39.6197	39.6891	0.0694318
5	15	2.67	MVCT1	__PTV_sein_DC	0.909524	0.834062	20.3474	2.44423	2.44423	2.97436	1.95312	10.9183	7.8125	4.45138	8.05607	88.4121	87.6159	0.796263	0.900627	41.4	41.4	0	0	32.4	32.4	0	0	100	100	1.42109e-14	0	1.42109e-14	0	100	100	0	43.95	43.95	0	23.85	25.05	4.79042	1.2	0.0883308	39.2824	39.3171	0.0347291
5	15	2.67	MVCT1	__PTVN_cmisus_DC	0.0207639	0.0104909	127.152	35.4969	35.4969	47.848	42.7469	106.654	96.5224	57.8566	85.0979	78.4662	87.6159	-9.14969	-11.6607	41.25	41.4	-0.15	-0.363636	29.25	32.4	-10.7692	-3.15	100	100	0	0	-0.00267285	-0.00267292	99.9973	100	2.98013	43.95	45.3	1.35	23.85	17.55	-35.8974	-6.3	-1.6012	39.2824	38.6633	-0.619077
5	15	2.67	MVCT1	__PTVT_DC	0.667648	0.501105	13.632	4.65941	4.65941	5.16258	4.73946	11.718	10.5623	6.27004	10.2243	100	99.7178	0.282241	0.282241	41.7	41.55	0.15	0.359712	38.7	38.55	0.387597	0.15	100	100	2.84217e-14	2.22045e-14	2.84217e-14	2.22045e-14	100	100	0	42.75	42.75	0	36.75	38.25	3.92157	1.5	0.214999	39.5897	39.675	0.0853008
5	15	2.67	MVCT1	__Heart_DC	0.92314	0.857251	37.9471	2.619	2.619	2.94542	2.18366	8.26068	5.18723	4.48577	5.91223	0	0	0		15.9	14.55	1.35	8.49057	1.5	1.5	0	0	1.64922	1.22338	0.425835	25.8204	0.359025	37.3662	0.960828	0.601803	6.39269	30.75	32.85	2.1	1.05	1.05	0	0	-1.64904	4.47074	4.39821	-0.0725281
5	15	2.67	MVCT1	__Lung_DC	0.956735	0.917059	30.7111	1.67601	1.67601	2.02483	0.976562	7.20503	4.73946	3.49066	5.4038	0.393626	0.415036	-0.0214098	-5.43911	34.05	34.2	-0.15	-0.440529	1.2	1.2	0	0	18.034	18.3809	-0.346901	-1.92359	-0.308586	-2.13909	14.4261	14.7347	-1.39373	43.65	43.05	-0.6	0.6	0.6	0	0	-1.2806	9.0878	8.97289	-0.114907
5	15	2.67	MVCT1	__Esophagus_DC	0.715835	0.557433	10.8109	2.03307	2.03307	2.04033	1.95312	4.83902	3.85137	2.5664	1.60367	0	0	0		25.8	23.4	2.4	9.30233	0.75	1.05	-40	-0.3	8.9832	7.82634	1.15687	12.8781	1.24817	22.3032	5.59638	4.34821	-2.20264	34.8	34.05	-0.75	0.9	0.75	-20	-0.15	4.65849	6.13513	6.43489	0.299769
5	15	2.67	MVCT1	__SpinalCanal_DC	0.845752	0.732729	5.19167	1.43356	1.43356	1.50297	1.34367	3.0449	2.72176	1.73557	0.834184	0	0	0	0	16.8	16.65	-0.15	-0.892857	0.3	0.3	0	0	1.88702	1.71886	-0.168161	-8.91149	-0.308298	-70.0374	0.44019	0.131892	-8.28025	21.6	23.55	-1.95	0.02	0.3	-93.3333	-0.28	4.11257	5.05693	4.85718	0.199755
5	15	2.67	MVCT2	__Breast_DC	0.937438	0.882243	14.8493	1.88583	1.88583	2.00666	1.38107	7.34395	4.99385	3.04254	1.42459	85.784	83.1193	2.66462	3.1062	42	41.85	0.15	0.357143	31.95	31.2	2.34742	0.75	100	100	2.84217e-14	0	2.84217e-14	0	100	100	0	44.85	44.85	0	21.9	22.5	2.66667	0.6	0.504008	39.2452	39.444	0.198801
5	15	2.67	MVCT2	__LN_AX_DC
5	15	2.67	MVCT2	__LN_IMN_DC	0.462418	0.300743	29.0327	3.50792	3.50792	4.83202	2.18366	20.0238	13.9597	7.64767	14.078	87.7193	89.3141	-1.59476	-1.81803	43.35	43.5	-0.15	-0.346021	32.85	35.7	-8.6758	-2.85	100	100	0	0	0	0	100	100	-0.326797	46.05	45.9	-0.15	30.75	29.7	-3.53535	-1.05	-0.495936	40.123	39.925	-0.198002
5	15	2.67	MVCT2	__LN_Sclav_DC	0.254197	0.145604	85.9173	19.023	19.023	32.5632	30.9716	73.5962	68.7519	41.5949	55.4105	91.627	86.8693	4.75765	5.19241	41.55	42.3	-0.75	-1.80505	34.35	31.2	9.17031	3.15	99.9886	100	-0.0114132	-0.0114145	-0.0242531	-0.024259	99.9757	100	1.36986	43.2	43.8	0.6	24.6	14.7	-67.3469	-9.9	-0.286485	39.645	39.5317	-0.113253
5	15	2.67	MVCT2	__CTV_sein_DC	0.931724	0.872175	13.3134	1.93417	1.93417	2.03118	1.38107	6.90534	4.73946	2.94919	2.35249	89.8246	87.9718	1.85277	2.06266	42	42	0	0	32.55	32.25	0.921659	0.3	100	100	0	0	0	0	100	100	0	44.85	44.85	0	27.9	28.8	3.125	0.9	0.334817	39.5881	39.7211	0.132993
5	15	2.67	MVCT2	__CTVN_cmisus_DC	0.795566	0.66053	14.1029	2.61198	2.61198	2.77322	2.18366	7.0014	5.4856	3.46554	4.37092	91.4502	90.6295	0.820682	0.897409	41.7	41.85	-0.15	-0.359712	34.2	33	3.50877	1.2	99.9891	100	-0.0108741	-0.0108753	-0.0231076	-0.0231129	99.9769	100	0	45.9	45.9	0	24.6	14.7	-67.3469	-9.9	0.0467338	39.5319	39.5504	0.0184834
5	15	2.67	MVCT2	__CTVT_DC	0.903835	0.824543	7.62719	2.04126	2.04126	2.29036	1.95312	5.4856	4.88281	2.81635	1.33401	100	100	0	0	41.1	41.1	0	0	39.45	39.45	0	0	100	100	0	0	0	0	100	100	0	41.85	41.85	0	39.15	39.15	0	0	-0.0334511	40.222	40.2086	-0.0134502
5	15	2.67	MVCT2	__PTV_sein_DC	0.933383	0.875087	13.9475	2.09232	2.09232	2.31199	1.38107	7.8125	5.4856	3.26571	0.708007	81.5442	79.5854	1.95875	2.40207	42	42	0	0	31.65	31.35	0.947867	0.3	100	100	0	0	0	0	100	100	0	44.85	44.85	0	24.3	22.5	-8	-1.8	0.356742	39.0806	39.2205	0.139916
5	15	2.67	MVCT2	__PTVN_cmisus_DC	0.0161751	0.0081535	124.508	33.9773	33.9773	45.0637	39.4613	102.519	92.5052	55.0186	83.0462	77.7386	79.5854	-1.8468	-2.37565	41.85	42	-0.15	-0.358423	28.5	31.35	-10	-2.85	99.7775	100	-0.222457	-0.222953	-0.373154	-0.374551	99.6268	100	2.60586	44.85	46.05	1.2	24.3	8.25	-194.545	-16.05	-1.11788	39.0806	38.6485	-0.432045
5	15	2.67	MVCT2	__PTVT_DC	0.912144	0.838479	11.7998	2.15643	2.15643	2.50263	2.18366	6.21891	5.45604	3.18702	1.04116	98.7589	99.2222	-0.46333	-0.469153	41.1	41.1	0	0	38.85	39.15	-0.772201	-0.3	100	100	0	-2.22045e-14	0	-2.22045e-14	100	100	0	41.85	41.85	0	35.25	33	-6.81818	-2.25	-0.0738321	40.1605	40.1309	-0.0296295
5	15	2.67	MVCT2	__Heart_DC	0.931953	0.872577	27.2561	2.58354	2.58354	2.74951	2.18366	7.5326	5.4856	3.73993	3.94174	0	0	0		11.85	12.6	-0.75	-6.32911	1.65	1.65	0	0	0.417286	0.560585	-0.1433	-34.3409	-0.0231593	-18.6156	0.124408	0.147567	5.05618	25.35	26.7	1.35	1.35	1.2	-12.5	-0.15	-1.96912	4.30205	4.21898	-0.0830767
5	15	2.67	MVCT2	__Lung_DC	0.960507	0.924014	25.0965	1.57992	1.57992	1.81997	0.976562	6.11537	3.97325	2.89519	6.97714	0.606606	0.655026	-0.0484206	-7.98223	34.95	35.1	-0.15	-0.429185	1.2	1.2	0	0	16.7792	16.9893	-0.210071	-1.25197	-0.195425	-1.49562	13.0666	13.262	-1.05634	43.05	42.6	-0.45	0.6	0.75	20	0.15	-0.592786	8.91847	8.86592	-0.0525559
5	15	2.67	MVCT2	__Esophagus_DC	0.585914	0.414341	14.6484	2.88418	2.88418	2.90969	2.18366	8.09039	6.06363	3.75428	1.62905	0	0	0		22.35	22.05	0.3	1.34228	1.05	1.2	-14.2857	-0.15	7.82339	7.29335	0.530044	6.77511	0.310622	8.46689	3.66866	3.35804	2.08333	28.2	28.8	0.6	1.2	0.9	-33.3333	-0.3	1.24844	5.96316	6.03854	0.0753878
5	15	2.67	MVCT2	__SpinalCanal_DC	0.868863	0.768133	9.33236	1.21652	1.21652	1.32648	1.16646	2.7193	2.50208	1.53789	0.643875	0	0	0	0	19.5	18.15	-1.35	-6.92308	0.3	0.3	0	0	4.07658	2.96866	-1.10791	-27.1775	-0.922756	-54.4819	1.69369	0.770937	-11.236	23.7	26.7	-3	0.02	0.3	-93.3333	-0.28	-0.286156	4.94429	4.95848	-0.014189
5	15	2.67	MVCT3	__Breast_DC	0.920593	0.85287	21.1162	2.06426	2.06426	2.41714	1.38107	8.45629	5.71221	3.9166	4.86154	85.4135	83.4606	1.95284	2.28633	41.55	41.55	0	0	31.8	30.75	3.30189	1.05	100	100	0	0	0	0	100	100	-0.687285	43.95	43.65	-0.3	20.4	21.45	4.8951	1.05	0.405668	39.0974	39.2566	0.159252
5	15	2.67	MVCT3	__LN_AX_DC
5	15	2.67	MVCT3	__LN_IMN_DC	0.436345	0.279054	24.3442	4.05992	4.05992	4.57444	2.34183	19.4927	14.2872	7.1976	21.9873	93.0859	88.0633	5.0226	5.39566	42.3	42.6	-0.3	-0.70922	37.05	36.3	2.02429	0.75	100	100	0	0	0	0	100	100	-2.38908	45	43.95	-1.05	33.3	34.95	4.72103	1.65	0.575011	39.7072	39.9368	0.229641
5	15	2.67	MVCT3	__LN_Sclav_DC	0.321739	0.19171	76.1701	15.7133	15.7133	26.7271	20.129	69.3858	64.9019	36.2661	45.2712	93.5069	85.9601	7.54675	8.0708	41.25	41.7	-0.45	-1.09091	34.95	31.8	9.01288	3.15	100	100	1.42109e-14	2.22045e-14	1.42109e-14	2.22045e-14	100	100	0.350877	42.6	42.75	0.15	25.35	23.1	-9.74026	-2.25	0.429229	39.4631	39.6332	0.170117
5	15	2.67	MVCT3	__CTV_sein_DC	0.917793	0.848075	21.1162	2.06265	2.06265	2.43039	1.38107	8.05294	5.45604	3.82797	4.90752	91.7419	90.5708	1.17111	1.27652	41.55	41.7	-0.15	-0.361011	33	32.85	0.454545	0.15	100	100	0	0	0	0	100	100	-0.687285	43.95	43.65	-0.3	28.8	28.8	0	0	0.165928	39.5953	39.6611	0.0658089
5	15	2.67	MVCT3	__CTVN_cmisus_DC	0.79747	0.66316	17.8507	2.99885	2.99885	3.19719	2.68397	9.11998	6.73429	4.13575	5.18079	93.4787	89.8292	3.64945	3.90405	41.25	41.4	-0.15	-0.363636	34.95	32.55	6.86695	2.4	100	100	1.42109e-14	0	1.42109e-14	0	100	100	-1.02389	44.4	43.95	-0.45	23.1	23.1	0	0	0.506103	39.4432	39.6438	0.200639
5	15	2.67	MVCT3	__CTVT_DC	0.344429	0.208042	19.0899	7.74046	7.74046	8.55032	8.1109	16.5108	15.2891	9.80928	16.9083	100	100	0	0	42	41.55	0.45	1.07143	38.7	39.15	-1.16279	-0.45	100	100	0	0	0	0	100	100	0.694444	42.9	43.2	0.3	38.85	38.4	-1.17187	-0.45	-0.436133	40.0499	39.876	-0.173912
5	15	2.67	MVCT3	__PTV_sein_DC	0.920114	0.852047	21.1838	2.27704	2.27704	2.7596	1.95312	9.16005	5.94019	4.24813	5.97455	86.5769	83.8142	2.76271	3.19105	41.7	41.7	0	0	32.55	32.25	0.921659	0.3	100	100	0	0	0	0	100	100	0	44.25	44.25	0	23.55	24	1.875	0.45	0.40499	39.2332	39.3927	0.159537
5	15	2.67	MVCT3	__PTVN_cmisus_DC	0.0114111	0.00573832	131.669	37.3916	37.3916	51.2074	46.3002	111.459	101.151	61.4003	85.5059	82.1076	83.8142	-1.70656	-2.07845	41.55	41.7	-0.15	-0.361011	30.9	32.25	-4.36893	-1.35	100	100	0	0	-0.0343658	-0.0343776	99.9656	100	2.96053	44.25	45.6	1.35	23.55	17.4	-35.3448	-6.15	-0.560084	39.2332	39.0147	-0.218515
5	15	2.67	MVCT3	__PTVT_DC	0.483892	0.319167	21.0456	7.0996	7.0996	7.95138	7.27874	17.7382	15.5593	9.62804	17.2251	99.9233	99.5371	0.386234	0.38653	41.85	41.7	0.15	0.358423	38.7	38.85	-0.387597	-0.15	100	100	0	0	0	0	100	100	0	43.2	43.2	0	35.55	36.6	2.86885	1.05	-0.223631	39.9809	39.8917	-0.0892102
5	15	2.67	MVCT3	__Heart_DC	0.917016	0.84675	34.6773	2.70223	2.70223	3.00858	2.18366	8.51249	5.57185	4.4982	7.78622	0	0	0		11.4	12	-0.6	-5.26316	1.5	1.5	0	0	0.32059	0.411835	-0.0912454	-28.4617	-0.0294597	-38.8716	0.0757871	0.105247	-1.86335	24.6	24.15	-0.45	1.05	1.05	0	0	-3.56208	4.13559	3.99334	-0.142246
5	15	2.67	MVCT3	__Lung_DC	0.95824	0.919828	29.1161	1.80419	1.80419	2.15951	0.976562	7.56331	4.63776	3.80705	6.90344	0.275578	0.286775	-0.0111967	-4.06298	32.1	32.25	-0.15	-0.46729	1.2	1.05	12.5	0.15	15.3296	15.4802	-0.150614	-0.982509	-0.123122	-1.04976	11.7287	11.8518	1.68919	43.65	44.4	0.75	0.6	0.6	0	0	-0.54574	8.35726	8.3119	-0.0453614
5	15	2.67	MVCT3	__Esophagus_DC	0.70035	0.538876	10.1479	2.21011	2.21011	2.34011	2.18366	5.69429	4.36732	2.86734	5.46224	0	0	0		26.1	24.75	1.35	5.17241	1.05	1.05	0	0	7.92434	9.2783	-1.35396	-17.0861	-0.454175	-9.07327	5.00564	5.45981	3.95257	36.45	37.95	1.5	1.05	1.05	0	0	-6.1962	6.29072	5.92368	-0.367043
5	15	2.67	MVCT3	__SpinalCanal_DC	0.804224	0.672554	4.83005	1.48545	1.48545	1.55324	1.49516	2.97527	2.66174	1.76261	1.50069	0	0	0	0	19.8	16.95	-2.85	-14.3939	0	0	0	0	4.30021	1.95113	-2.34908	-54.627	-1.47282	-78.9305	1.86597	0.393151	-16.2162	23.25	27.75	-4.5	0.03	0.45	-93.3333	-0.42	-10.1436	4.94332	5.50135	-0.558035
6	15	2.67	MVCT1	__Breast_DC	0.856635	0.749223	13.3999	2.40769	2.40769	2.44068	1.38383	7.64245	6.45579	3.47291	2.29677	82.4762	83.0576	-0.581419	-0.704953	41.85	41.85	0	0	30.45	30	1.47783	0.45	100	100	0	0	-0.00151201	-0.00151203	99.9985	100	0	44.7	44.7	0	20.25	19.65	-3.05344	-0.6	0.10023	38.9852	39.0244	0.0391143
6	15	2.67	MVCT1	__LN_AX_DC
6	15	2.67	MVCT1	__LN_IMN_DC	0.641686	0.472413	17.36	2.26153	2.26153	2.50917	1.95703	6.40358	4.80619	3.37721	1.20072	94.0559	94.4006	-0.344648	-0.366429	41.55	41.7	-0.15	-0.361011	37.35	37.5	-0.401606	-0.15	100	100	0	0	0	0	100	100	-0.694444	43.5	43.2	-0.3	35.1	24.6	-42.6829	-10.5	-0.27863	39.8342	39.7235	-0.110682
6	15	2.67	MVCT1	__LN_Sclav_DC	0.775485	0.6333	12.6901	3.04787	3.04787	3.06832	2.76766	6.45579	5.4943	3.60321	2.30594	91.2751	97.6767	-6.40165	-7.01359	40.8	40.8	0	0	31.95	37.95	-18.7793	-6	100	100	0	0	0	0	100	100	0	41.4	41.4	0	33	23.7	-39.2405	-9.3	-1.02703	39.6257	39.2228	-0.40283
6	15	2.67	MVCT1	__CTV_sein_DC	0.821795	0.697498	13.3999	2.39473	2.39473	2.40331	1.38383	7.86032	6.26556	3.43909	2.88767	92.8279	98.3706	-5.54271	-5.97095	41.85	41.85	0	0	33	38.25	-15.9091	-5.25	100	100	-1.42109e-14	0	-0.00186592	-0.00186596	99.9981	100	0	44.7	44.7	0	33.9	19.65	-72.5191	-14.25	-0.844464	39.9677	39.633	-0.334686
6	15	2.67	MVCT1	__CTVN_cmisus_DC	0.756189	0.607961	18.2473	2.74837	2.74837	2.82298	2.68468	6.3812	5.26947	3.48797	5.43369	91.7051	97.157	-5.45186	-5.94499	40.95	40.95	0	0	32.4	37.8	-16.6667	-5.4	100	100	0	0	0	0	100	100	-0.694444	43.5	43.2	-0.3	32.25	23.7	-36.0759	-8.55	-0.880109	39.6462	39.3003	-0.345885
6	15	2.67	MVCT1	__CTVT_DC
6	15	2.67	MVCT1	__PTV_sein_DC	0.86573	0.763248	14.1302	2.42745	2.42745	2.48362	1.38383	7.88905	6.26556	3.49691	2.11362	81.3172	91.4333	-10.1161	-12.4403	41.7	41.85	-0.15	-0.359712	22.65	34.8	-53.6424	-12.15	99.4082	100	-0.591834	-0.595357	-1.22073	-1.23581	98.7793	100	0	44.7	44.7	0	27.75	10.35	-168.116	-17.4	-3.08618	39.6523	38.4652	-1.1871
6	15	2.67	MVCT1	__PTVN_cmisus_DC	0.84549	0.732337	16.9412	3.15636	3.15636	3.2671	2.85744	7.54965	5.8711	4.05532	2.10037	75.5885	74.0385	1.54997	2.05053	41.25	41.25	0	0	26.7	30.3	-13.4831	-3.6	100	100	1.42109e-14	0	-0.0941026	-0.0942563	99.837	99.9311	0	45.6	45.6	0	18.3	17.4	-5.17241	-0.9	-0.738888	38.4376	38.1556	-0.281928
6	15	2.67	MVCT1	__PTVT_DC
6	15	2.67	MVCT1	__Heart_DC	0.930405	0.869867	24.8806	2.89994	2.89994	3.11309	2.68468	7.1237	5.4943	4.1077	2.43467	0.213879	0.0545398	0.15934	74.4998	17.85	15.9	1.95	10.9244	1.35	1.35	0	0	2.23118	1.68914	0.542038	24.2937	0.437005	28.1627	1.55172	1.11471	4.36242	42.75	44.7	1.95	1.05	1.05	0	0	7.51544	4.1695	4.50832	0.33882
6	15	2.67	MVCT1	__Lung_DC	0.953152	0.910497	20.7235	1.63177	1.63177	1.66153	0.978516	4.7463	3.1749	2.55848	4.89229	0.682761	0.814354	-0.131593	-19.2737	35.25	35.7	-0.45	-1.2766	0.9	0.9	0	0	14.5438	14.7553	-0.211544	-1.45453	-0.231173	-1.94033	11.9141	12.1453	-0.357143	42.15	42	-0.15	0.75	0.75	0	0	-1.37219	7.83661	7.73053	-0.106077
6	15	2.67	MVCT1	__Esophagus_DC	0.722565	0.565638	12.5131	2.40618	2.40618	2.66522	2.18803	6.67456	5.45779	3.35396	2.09144	0.962422	0.132853	0.82957	86.196	35.4	32.25	3.15	8.89831	0.75	0.75	0	0	13.5136	11.8049	1.70867	12.6441	1.96489	17.9195	10.9651	9.00023	6.04982	39.6	42.15	2.55	0.75	0.75	0	0	-1.72944	7.24109	7.11799	-0.123101
6	15	2.67	MVCT1	__SpinalCanal_DC	0.780209	0.639625	5.63005	1.48894	1.48894	1.62693	1.49385	3.18699	2.80737	1.86649	2.97782	0	0	0	0	14.85	14.4	-0.45	-3.0303	0.45	0.45	0	0	1.1395	0.421632	-0.717866	-62.9985	-0.461066	-98.692	0.467177	0.0061106	-24.7059	19.2	25.5	-6.3	0.03	0.45	-93.3333	-0.42	11.0377	5.44549	4.90418	0.541311
6	15	2.67	MVCT2	__Breast_DC	0.879781	0.785365	15.1442	1.93771	1.93771	2.03894	1.38383	6.67456	5.26947	2.99235	1.95407	83.3626	85.9338	-2.57121	-3.08436	42.3	42.3	0	0	31.05	31.8	-2.41546	-0.75	99.9848	100	-0.0151645	-0.0151668	-0.0512522	-0.0512785	99.9487	100	0	46.35	46.35	0	21.75	14.55	-49.4845	-7.2	-0.383687	39.2122	39.0624	-0.149877
6	15	2.67	MVCT2	__LN_AX_DC
6	15	2.67	MVCT2	__LN_IMN_DC	0.607748	0.436521	22.8174	2.46908	2.46908	2.99236	2.18803	8.81748	5.51071	4.38427	2.22876	89.7358	88.3922	1.3436	1.49728	41.25	41.25	0	0	36.9	37.2	-0.813008	-0.3	100	100	0	0	0	0	100	100	0	42.15	42.15	0	36.45	31.35	-16.2679	-5.1	-0.0827542	39.3641	39.3316	-0.0325485
6	15	2.67	MVCT2	__LN_Sclav_DC	0.795031	0.659793	11.374	2.69532	2.69532	2.8502	2.68468	6.11943	5.03983	3.38351	0.721524	94.1596	92.7933	1.36635	1.4511	40.35	40.2	0.15	0.371747	35.85	34.95	2.51046	0.9	100	100	1.42109e-14	0	1.42109e-14	0	100	100	0.3663	40.8	40.95	0.15	27.15	27.75	2.16216	0.6	0.323304	39.0585	39.1852	0.126687
6	15	2.67	MVCT2	__CTV_sein_DC	0.846155	0.733335	17.6819	1.99377	1.99377	2.1211	1.38383	6.74591	5.26947	3.06979	2.22146	90.7941	96.5363	-5.7422	-6.32443	42.15	42	0.15	0.355872	32.55	37.65	-15.6682	-5.1	99.9446	100	-0.0553846	-0.0554153	-0.106658	-0.106772	99.8933	100	1.61812	45.6	46.35	0.75	31.8	11.25	-182.667	-20.55	-0.913975	39.7389	39.379	-0.359914
6	15	2.67	MVCT2	__CTVN_cmisus_DC	0.771706	0.628275	23.7428	2.67876	2.67876	2.76288	2.18803	6.01897	4.89258	3.68648	8.8881	93.4462	91.7268	1.71939	1.83998	40.65	40.5	0.15	0.369004	36	35.25	2.08333	0.75	100	100	0	0	0	0	100	100	0	42.15	42.15	0	25.5	27.75	8.10811	2.25	0.350827	39.0712	39.2088	0.137555
6	15	2.67	MVCT2	__CTVT_DC
6	15	2.67	MVCT2	__PTV_sein_DC	0.887091	0.797092	12.1604	2.04732	2.04732	2.06413	1.38383	6.45579	5.26947	2.92936	0.988058	78.5476	86.6223	-8.07467	-10.28	42	42	0	0	22.35	32.4	-44.9664	-10.05	99.2407	100	-0.759339	-0.765149	-1.38875	-1.40831	98.6112	100	0.647249	46.05	46.35	0.3	20.85	7.5	-178	-13.35	-2.52435	39.1871	38.2222	-0.964861
6	15	2.67	MVCT2	__PTVN_cmisus_DC	0.843713	0.729674	21.8966	2.89875	2.89875	2.91771	2.68468	6.99552	5.18797	3.99105	3.56591	78.0685	71.8427	6.2258	7.97479	40.95	40.95	0	0	29.85	27.9	6.53266	1.95	100	100	1.42109e-14	0	0.17097	0.17097	100	99.829	-0.666667	45.3	45	-0.3	18.15	20.25	10.3704	2.1	0.935497	38.0554	38.4148	0.359369
6	15	2.67	MVCT2	__PTVT_DC
6	15	2.67	MVCT2	__Heart_DC	0.910664	0.835981	25.1406	3.4831	3.4831	3.76491	2.85744	9.34008	7.6266	4.98315	6.78999	0.12935	0.0796918	0.0496584	38.3907	17.7	16.05	1.65	9.32203	1.35	1.2	11.1111	0.15	2.23457	1.75243	0.482143	21.5765	0.243611	17.2144	1.41516	1.17155	5.03356	42.45	44.7	2.25	1.05	1.05	0	0	8.84762	4.23638	4.64759	0.411201
6	15	2.67	MVCT2	__Lung_DC	0.94516	0.896023	27.3061	1.96995	1.96995	2.14363	1.38383	7.58649	4.7463	3.57294	5.34582	0.957996	0.953591	0.00440414	0.459725	36	36	0	0	0.9	0.9	0	0	15.1069	14.9497	0.157131	1.04013	0.0861532	0.691652	12.4561	12.37	1.41343	41.85	42.45	0.6	0.75	0.75	0	0	1.03522	7.79778	7.87935	0.0815688
6	15	2.67	MVCT2	__Esophagus_DC	0.640664	0.471306	10.8081	2.96193	2.96193	3.26857	2.68468	8.27569	7.37599	4.06716	3.98555	0.0906425	0.0490815	0.041561	45.8516	29.1	31.05	-1.95	-6.70103	0.75	0.75	0	0	9.3735	12.3568	-2.98335	-31.8274	-2.30486	-32.9396	6.99725	9.30211	1.87266	39.3	40.05	0.75	0.75	0.75	0	0	-23.3543	7.20403	5.84011	-1.36392
6	15	2.67	MVCT2	__SpinalCanal_DC	0.799586	0.666092	5.59205	1.51447	1.51447	1.64401	1.55003	3.13712	2.87422	1.8716	1.32193	0	0	0	0	18	14.25	-3.75	-20.8333	0	0	0	0	2.36613	0.397406	-1.96872	-83.2044	-1.37011	-99.4937	1.37708	0.00697204	-33.5	19.95	30	-10.05	0.04	0.6	-93.3333	-0.56	-0.112423	5.16006	5.16586	-0.00580764
6	15	2.67	MVCT3	__Breast_DC	0.890703	0.802944	11.894	1.73984	1.73984	1.79667	0.978516	5.58076	4.32405	2.56363	3.30685	85.5277	85.2825	0.245191	0.28668	43.05	43.05	0	0	33.15	32.4	2.26244	0.75	100	100	4.26326e-14	4.44089e-14	4.26326e-14	4.44089e-14	100	100	0	46.5	46.5	0	24.9	26.55	6.21469	1.65	0.161715	39.3265	39.3902	0.0636998
6	15	2.67	MVCT3	__LN_AX_DC
6	15	2.67	MVCT3	__LN_IMN_DC	0.584044	0.412473	6.91915	2.21658	2.21658	2.45166	2.18803	5.4943	4.32405	2.8418	2.92288	91.6288	89.7631	1.86566	2.03611	41.4	41.4	0	0	37.5	37.2	0.8	0.3	100	100	2.84217e-14	2.22045e-14	2.84217e-14	2.22045e-14	100	100	0.70922	42	42.3	0.3	35.25	36.75	4.08163	1.5	0.300641	39.5862	39.7056	0.119371
6	15	2.67	MVCT3	__LN_Sclav_DC	0.759839	0.612694	13.2641	3.09401	3.09401	3.19495	2.68468	8.54023	6.19681	3.98606	5.14759	93.6675	92.8356	0.83195	0.888195	41.1	41.1	0	0	34.8	35.55	-2.15517	-0.75	100	100	-1.42109e-14	-2.22045e-14	-1.42109e-14	-2.22045e-14	100	100	0.358423	41.7	41.85	0.15	31.5	28.65	-9.94764	-2.85	0.0904929	39.7399	39.7759	0.0359944
6	15	2.67	MVCT3	__CTV_sein_DC	0.85824	0.751681	11.894	1.80288	1.80288	1.92144	1.38383	5.95208	4.37606	2.71635	4.08629	94.3005	95.9903	-1.68985	-1.79199	42.9	42.6	0.3	0.699301	36.3	37.35	-2.89256	-1.05	100	100	0	0	0	0	100	100	0.645161	46.2	46.5	0.3	31.8	28.2	-12.766	-3.6	-0.0720013	39.7984	39.7698	-0.0286347
6	15	2.67	MVCT3	__CTVN_cmisus_DC	0.727368	0.571547	13.0957	2.76536	2.76536	2.77775	2.68468	6.74591	5.08935	3.46289	10.6389	93.2631	92.1225	1.14057	1.22296	41.25	41.1	0.15	0.363636	35.4	35.7	-0.847458	-0.3	100	100	0	0	0	0	100	100	0.70922	42	42.3	0.3	31.5	28.65	-9.94764	-2.85	0.149665	39.7022	39.7617	0.0595093
6	15	2.67	MVCT3	__CTVT_DC
6	15	2.67	MVCT3	__PTV_sein_DC	0.895033	0.81001	11.9342	1.8007	1.8007	1.91016	1.38383	5.70568	4.37606	2.64726	3.98525	82.2113	88.1098	-5.8985	-7.17481	42.45	42.6	-0.15	-0.353357	29.7	31.5	-6.06061	-1.8	99.9916	100	-0.0084398	-0.00844051	-0.0576317	-0.057665	99.9424	100	0.322581	46.35	46.5	0.15	21.15	14.4	-46.875	-6.75	-0.990791	39.2991	38.9136	-0.385553
6	15	2.67	MVCT3	__PTVN_cmisus_DC	0.838913	0.722523	19.0996	2.87987	2.87987	2.9127	2.68468	6.22935	5.03983	3.46993	6.39207	81.283	76.1725	5.11052	6.28732	41.25	41.25	0	0	29.4	29.85	-1.53061	-0.45	100	100	1.42109e-14	2.22045e-14	1.42109e-14	2.22045e-14	100	100	0	44.85	44.85	0	20.7	20.25	-2.22222	-0.45	0.558334	38.6377	38.8547	0.216939
6	15	2.67	MVCT3	__PTVT_DC
6	15	2.67	MVCT3	__Heart_DC	0.934891	0.877742	28.2943	2.60062	2.60062	2.81172	2.18803	7.8341	5.4943	4.15511	2.58336	0.207181	0.195279	0.0119025	5.74496	19.5	19.65	-0.15	-0.769231	1.95	1.95	0	0	2.83592	2.78919	0.0467272	1.64769	-0.0178397	-0.947304	1.88321	1.90105	-3.18021	43.8	42.45	-1.35	1.35	1.35	0	0	2.11024	5.38661	5.50274	0.116121
6	15	2.67	MVCT3	__Lung_DC	0.964886	0.932154	29.6435	1.48706	1.48706	1.58562	0.978516	4.03452	3.09434	2.38445	2.59469	1.00939	1.08926	-0.0798697	-7.91264	36.15	36.45	-0.3	-0.829876	1.5	1.5	0	0	16.7461	17.0908	-0.344648	-2.05808	-0.331188	-2.40623	13.7638	14.095	2.4735	41.4	42.45	1.05	1.05	1.05	0	0	-1.40151	8.72418	8.6036	-0.12058
6	15	2.67	MVCT3	__Esophagus_DC	0.731679	0.576887	10.0744	2.26423	2.26423	2.55471	1.95703	7.1237	5.70568	3.2406	8.6187	0.557789	0.125209	0.43258	77.5527	32.4	31.35	1.05	3.24074	1.8	1.65	8.33333	0.15	9.58357	13.8077	-4.22416	-44.0771	-2.96179	-41.6941	7.1036	10.0654	6.66667	39.9	42.75	2.85	1.5	1.5	0	0	-23.4828	9.50648	7.69863	-1.80785
6	15	2.67	MVCT3	__SpinalCanal_DC	0.843222	0.72894	5.18509	1.41712	1.41712	1.55225	1.47099	3.04104	2.69269	1.77579	3.26892	0	0	0	0	15.75	14.4	-1.35	-8.57143	1.2	1.35	12.5	0.15	1.30051	0.322872	-0.977636	-75.1734	-0.342417	-97.2491	0.352103	0.00968617	-15.0327	19.5	22.95	-3.45	0.08	1.2	-93.3333	-1.12	9.07366	6.14657	5.63525	0.511323
7	15	2.67	MVCT1	__Breast_DC	0.922326	0.85585	20.8283	2.35996	2.35996	2.70368	1.5026	9.61119	6.68078	4.15676	9.40413	92.9022	93.7338	-0.831609	-0.895144	41.85	41.85	0	0	34.8	35.7	-2.58621	-0.9	100	100	0	-1.11022e-14	0	-1.11022e-14	100	100	0	44.1	44.1	0	26.1	24.15	-8.07453	-1.95	-0.137424	39.7756	39.721	-0.0545862
7	15	2.67	MVCT1	__LN_AX_DC
7	15	2.67	MVCT1	__LN_IMN_DC	0.418749	0.264821	11.1201	3.26906	3.26906	3.48189	2.71641	9.1909	7.99886	4.36034	7.47178	78.8738	94.177	-15.3032	-19.4021	42.3	42.3	0	0	33	37.2	-12.7273	-4.2	100	100	1.42109e-14	1.11022e-14	1.42109e-14	1.11022e-14	100	100	0	43.8	43.8	0	34.95	28.8	-21.3542	-6.15	-1.45645	40.0141	39.4397	-0.574418
7	15	2.67	MVCT1	__LN_Sclav_DC	0.708257	0.548295	16.6926	3.57765	3.57765	4.13917	3.2811	11.9253	8.46915	5.31441	4.67697	90.1323	99.8376	-9.70532	-10.7679	41.25	41.25	0	0	31.5	38.85	-23.3333	-7.35	100	100	0	0	0	0	100	100	0.355872	42	42.15	0.15	37.5	21.45	-74.8252	-16.05	-1.91014	40.1353	39.3831	-0.752273
7	15	2.67	MVCT1	__CTV_sein_DC	0.913836	0.841342	20.8283	2.50727	2.50727	2.81558	1.5026	9.43336	6.46294	4.13162	9.04637	96.0979	97.5663	-1.46838	-1.528	41.7	41.7	0	0	36.3	37.8	-4.13223	-1.5	100	100	-2.84217e-14	-3.33067e-14	-2.84217e-14	-3.33067e-14	100	100	0.680272	43.8	44.1	0.3	32.25	27.15	-18.7845	-5.1	-0.210142	39.9439	39.8601	-0.0837629
7	15	2.67	MVCT1	__CTVN_cmisus_DC	0.679357	0.514413	16.0133	3.29854	3.29854	3.57517	2.71641	10.0798	7.84643	4.73035	6.15182	88.7699	98.6655	-9.89563	-11.1475	41.4	41.55	-0.15	-0.362319	31.8	38.4	-20.7547	-6.6	100	100	0	0	0	0	100	100	0	43.8	43.8	0	35.1	21.45	-63.6364	-13.65	-1.81446	40.1046	39.3899	-0.714715
7	15	2.67	MVCT1	__CTVT_DC
7	15	2.67	MVCT1	__PTV_sein_DC	0.919969	0.851798	20.1674	2.53211	2.53211	2.8588	2.125	9.91861	6.71984	4.17216	8.86945	89.3727	90.5294	-1.15669	-1.29424	41.7	41.55	0.15	0.359712	33.3	34.05	-2.25225	-0.75	100	100	-2.84217e-14	-2.22045e-14	0.00131646	0.00131646	100	99.9987	0.680272	43.8	44.1	0.3	19.05	23.55	19.1083	4.5	-0.174196	39.5526	39.4838	-0.0687791
7	15	2.67	MVCT1	__PTVN_cmisus_DC	0.779035	0.638048	15.7532	3.8308	3.8308	3.95141	3.1875	11.0928	8.12909	5.10523	7.13342	72.4813	81.1012	-8.61985	-11.8925	41.4	41.55	-0.15	-0.362319	25.5	33.3	-30.5882	-7.8	100	100	0	0	-0.24828	-0.248898	99.7517	100	0	44.55	44.55	0	22.2	17.55	-26.4957	-4.65	-2.51481	39.188	38.2267	-0.961328
7	15	2.67	MVCT1	__PTVT_DC
7	15	2.67	MVCT1	__Heart_DC	0.920823	0.853264	31.1192	2.80479	2.80479	3.09938	2.37582	7.79523	6.24406	4.23466	3.06113	0.0299401	0.000384531	0.0295556	98.7157	15.15	14.7	0.45	2.9703	1.5	1.35	10	0.15	1.46108	1.2287	0.232373	15.9042	0.205373	23.3353	0.880097	0.674724	7.24638	38.4	41.4	3	1.05	1.2	12.5	0.15	1.38127	4.49324	4.55618	0.0629331
7	15	2.67	MVCT1	__Lung_DC	0.96233	0.927394	19.5708	1.63058	1.63058	1.83629	1.0625	5.72174	3.8309	2.73423	2.73831	1.01693	0.995892	0.0210384	2.06881	36	36	0	0	1.2	1.2	0	0	16.5783	16.7432	-0.164854	-0.994395	-0.155135	-1.18425	13.0998	13.255	0	43.2	43.2	0	1.05	1.05	0	0	-0.692685	8.80787	8.74727	-0.060591
7	15	2.67	MVCT1	__Esophagus_DC	0.661595	0.494315	8.9235	2.39498	2.39498	2.51317	2.37582	5.982	4.93077	3.05379	9.3981	0	0	0		16.95	22.05	-5.1	-30.0885	0.9	0.9	0	0	1.99027	5.25597	-3.2657	-164.083	-2.17982	-220.02	0.990737	3.17056	-7.25389	31.05	28.95	-2.1	0.9	0.9	0	0	-25.6947	6.20128	4.9336	-1.26768
7	15	2.67	MVCT1	__SpinalCanal_DC	0.876246	0.779749	5.29606	1.29881	1.29881	1.43546	1.32837	2.90873	2.65581	1.64578	0.782329	0	0	0	0	12.6	12.9	0.3	2.38095	0	0	0	0	0.00572115	0.00590249	0.00018134	3.16964	0.00018134	3.16964	0.00572115	0.00590249	0.934579	16.2	16.05	0.15	0.03	0.45	-93.3333	-0.42	0.703911	4.42399	4.39307	0.0309233
7	15	2.67	MVCT2	__Breast_DC	0.939646	0.886163	17.3137	2.12627	2.12627	2.39862	1.5026	7.79523	5.83363	3.52689	2.87449	91.1621	89.0219	2.14021	2.3477	41.55	41.55	0	0	34.05	32.85	3.52423	1.2	100	100	1.42109e-14	2.22045e-14	1.42109e-14	2.22045e-14	100	100	0	43.35	43.35	0	21.9	23.7	7.59494	1.8	0.331518	39.3826	39.5136	0.130995
7	15	2.67	MVCT2	__LN_AX_DC
7	15	2.67	MVCT2	__LN_IMN_DC	0.481762	0.317317	14.4838	3.15166	3.15166	3.48178	2.71641	10.2233	7.8601	4.47896	5.30974	97.2062	96.133	1.0732	1.10405	42.3	42.15	0.15	0.35461	37.95	37.65	0.790514	0.3	100	100	2.84217e-14	3.33067e-14	2.84217e-14	3.33067e-14	100	100	-2.06186	44.55	43.65	-0.9	36	36.45	1.23457	0.45	0.193939	39.9977	40.0754	0.0777218
7	15	2.67	MVCT2	__LN_Sclav_DC	0.715451	0.556966	15.7532	3.4845	3.4845	4.00619	3.1875	9.74363	8.46393	4.93467	5.06427	86.8615	99.0654	-12.2039	-14.0499	41.4	41.25	0.15	0.362319	33.9	38.4	-13.2743	-4.5	100	100	1.42109e-14	2.22045e-14	1.42109e-14	2.22045e-14	100	100	1.76056	41.85	42.6	0.75	36.6	26.7	-37.0787	-9.9	-1.63792	39.964	39.3199	-0.644029
7	15	2.67	MVCT2	__CTV_sein_DC	0.933386	0.875093	15.8856	2.19028	2.19028	2.43014	1.5026	7.5532	5.43283	3.40274	3.0339	96.066	94.8121	1.25397	1.30532	41.55	41.55	0	0	37.05	36.3	2.02429	0.75	100	100	0	0	0	0	100	100	0	43.35	43.35	0	24.3	24.75	1.81818	0.45	0.106347	39.7421	39.7844	0.0423095
7	15	2.67	MVCT2	__CTVN_cmisus_DC	0.678707	0.513668	15.2803	3.32123	3.32123	3.46784	2.71641	9.07534	7.59403	4.39943	13.3005	88.0661	98.2607	-10.1946	-11.576	41.55	41.55	0	0	34.2	38.25	-11.8421	-4.05	100	100	0	0	0	0	100	100	-1.37457	44.25	43.65	-0.6	36	26.7	-34.8315	-9.3	-1.42729	39.9704	39.4079	-0.562464
7	15	2.67	MVCT2	__CTVT_DC
7	15	2.67	MVCT2	__PTV_sein_DC	0.938739	0.884551	15.9918	2.15561	2.15561	2.32733	1.5026	6.92482	5.36918	3.20438	3.12321	87.245	86.3788	0.866158	0.992788	41.55	41.4	0.15	0.361011	31.35	31.65	-0.956938	-0.3	99.9581	99.9781	-0.0200015	-0.0200099	-0.0517308	-0.0517937	99.8786	99.9303	0	43.35	43.35	0	12.75	12.3	-3.65854	-0.45	0.0293288	39.188	39.1995	0.0114967
7	15	2.67	MVCT2	__PTVN_cmisus_DC	0.773986	0.631303	15.4815	3.75676	3.75676	3.81122	3.2811	9.1909	7.5532	4.54307	17.9308	74.3293	80.8006	-6.47129	-8.70625	41.55	41.55	0	0	28.35	33.15	-16.9312	-4.8	99.9954	100	-0.0046404	-0.00464062	-0.178987	-0.179308	99.821	100	0	44.55	44.55	0	23.85	16.65	-43.2432	-7.2	-1.65766	39.0618	38.4248	-0.636953
7	15	2.67	MVCT2	__PTVT_DC
7	15	2.67	MVCT2	__Heart_DC	0.855958	0.748188	46.5883	4.12376	4.12376	5.37668	3.2811	20.6935	14.6997	8.51924	11.5696	0	0.00232249	-0.00232249	-inf	12.3	14.1	-1.8	-14.6341	1.5	1.5	0	0	0.632857	1.02383	-0.390976	-61.7796	-0.272608	-89.7451	0.303758	0.576366	-26.8293	39	30.75	-8.25	1.05	1.05	0	0	-11.422	4.51381	4.0511	-0.462716
7	15	2.67	MVCT2	__Lung_DC	0.957507	0.918478	29.1865	1.9812	1.9812	2.32779	1.5026	8.10189	5.04395	3.63636	4.55055	1.49915	1.66099	-0.161841	-10.7955	37.05	37.5	-0.45	-1.21457	1.2	1.2	0	0	17.4261	17.8402	-0.414112	-2.37638	-0.425441	-3.06506	13.8804	14.3058	-1.40351	43.35	42.75	-0.6	1.05	1.05	0	0	-1.41081	9.21388	9.0857	-0.128182
7	15	2.67	MVCT2	__Esophagus_DC	0.725857	0.569683	9.82662	2.15897	2.15897	2.30596	2.125	5.87134	4.3808	2.82227	1.75973	0	0	0		12.3	14.55	-2.25	-18.2927	0.9	0.9	0	0	0.0908442	0.882828	-0.791984	-871.805	-0.290804	-2987.72	0.00973331	0.300537	-20.6349	22.8	18.9	-3.9	0.9	0.9	0	0	-9.65958	5.15979	4.70528	-0.45451
7	15	2.67	MVCT2	__SpinalCanal_DC	0.863149	0.759245	5.36979	1.22814	1.22814	1.38631	1.21751	2.84426	2.57029	1.61511	1.38829	0	0	0	0	12	12	0	0	0	0	0	0	0.00529633	0.0180581	0.0127618	240.956	0.0127618	240.956	0.00529633	0.0180581	-9.375	13.05	14.4	-1.35	0.03	0.45	-93.3333	-0.42	6.67235	4.34561	4.07379	0.271818
7	15	2.67	MVCT3	__Breast_DC	0.924178	0.859044	22.2943	2.3922	2.3922	2.87286	1.5026	11.5212	7.57489	4.58203	6.14562	93.5785	91.4405	2.13807	2.28478	41.85	41.85	0	0	34.5	34.05	1.30435	0.45	100	100	1.42109e-14	2.22045e-14	1.42109e-14	2.22045e-14	100	100	0	43.65	43.65	0	22.35	22.05	-1.36054	-0.3	0.214173	39.748	39.8333	0.085312
7	15	2.67	MVCT3	__LN_AX_DC
7	15	2.67	MVCT3	__LN_IMN_DC	0.401529	0.251196	14.7989	3.46135	3.46135	3.65178	2.91682	11.3456	7.73512	4.60336	6.48311	89.8253	94.4403	-4.615	-5.13775	42.9	42.3	0.6	1.3986	33.9	36.3	-7.07965	-2.4	100	100	-2.84217e-14	-3.33067e-14	-2.84217e-14	-3.33067e-14	100	100	0.33557	44.55	44.7	0.15	32.4	22.5	-44	-9.9	-0.237655	40.0787	39.9836	-0.0950231
7	15	2.67	MVCT3	__LN_Sclav_DC	0.784745	0.645744	13.1056	3.05623	3.05623	3.43163	2.71641	8.95233	7.12747	4.25102	1.11153	96.7297	100	-3.27026	-3.38082	41.4	41.4	0	0	37.05	39	-5.26316	-1.95	100	100	-1.42109e-14	-2.22045e-14	-1.42109e-14	-2.22045e-14	100	100	1.05634	42.15	42.6	0.45	38.25	25.2	-51.7857	-13.05	-0.566577	40.1783	39.952	-0.226359
7	15	2.67	MVCT3	__CTV_sein_DC	0.918125	0.848642	21.6781	2.48313	2.48313	2.91444	1.5026	10.8657	6.89769	4.48825	6.86949	98.3151	96.7446	1.57047	1.59738	41.85	41.85	0	0	38.25	37.35	2.35294	0.9	100	100	1.42109e-14	0	1.42109e-14	0	100	100	0	43.65	43.65	0	28.35	28.8	1.5625	0.45	0.123446	40.086	40.1355	0.0495457
7	15	2.67	MVCT3	__CTVN_cmisus_DC	0.729598	0.574305	15.2127	3.19904	3.19904	3.27722	2.5	9.21043	7.12747	4.28073	4.69835	95.8532	98.773	-2.91981	-3.04612	41.7	41.7	0	0	36.6	38.55	-5.32787	-1.95	100	100	-1.42109e-14	0	-1.42109e-14	0	100	100	0.33557	44.55	44.7	0.15	33.6	22.5	-49.3333	-11.1	-0.503849	40.1573	39.956	-0.201318
7	15	2.67	MVCT3	__CTVT_DC
7	15	2.67	MVCT3	__PTV_sein_DC	0.922767	0.856608	22.6958	2.45933	2.45933	2.84161	1.5026	10.7087	6.68078	4.34705	8.09016	91.9322	89.8914	2.04079	2.21989	41.85	41.85	0	0	33.6	33.3	0.892857	0.3	100	99.9984	0.00159185	0.00159185	0.0130984	0.0130991	99.9947	99.9816	0	43.65	43.65	0	15.9	18.3	13.1148	2.4	0.273513	39.6412	39.7499	0.108721
7	15	2.67	MVCT3	__PTVN_cmisus_DC	0.79296	0.656945	14.6294	3.6638	3.6638	3.77528	3.0052	9.91861	7.29539	4.62846	5.90691	78.7375	84.7799	-6.04245	-7.67417	41.55	41.7	-0.15	-0.361011	30	33.9	-13	-3.9	99.9488	99.998	-0.0492299	-0.0492551	-0.223391	-0.22397	99.7413	99.9647	0	44.7	44.7	0	16.8	14.55	-15.4639	-2.25	-1.2523	39.3285	38.8421	-0.48642
7	15	2.67	MVCT3	__PTVT_DC
7	15	2.67	MVCT3	__Heart_DC	0.873852	0.775965	44.6053	3.65126	3.65126	4.73758	2.91682	18.4858	11.9915	7.44032	9.16536	0.0381966	0.00346223	0.0347343	90.9358	14.25	14.25	0	0	1.35	1.35	0	0	1.35067	1.15933	0.191339	14.1662	0.236161	25.9806	0.908988	0.672827	7.80142	39	42.3	3.3	1.05	1.05	0	0	-7.92838	4.51575	4.18402	-0.331725
7	15	2.67	MVCT3	__Lung_DC	0.95393	0.911918	19.1199	1.84619	1.84619	2.1152	1.5026	6.92482	4.57447	3.05439	6.80799	1.81077	2.09342	-0.282651	-15.6094	37.8	38.25	-0.45	-1.19048	1.2	1.2	0	0	17.5989	18.3437	-0.744855	-4.2324	-0.655692	-4.58107	14.3131	14.9688	0	43.35	43.35	0	1.05	1.05	0	0	-2.27821	9.42209	9.21221	-0.209874
7	15	2.67	MVCT3	__Esophagus_DC	0.613597	0.442582	18.2656	2.47095	2.47095	2.51459	2.125	6.24406	5.04395	3.29	3.48053	0	0	0		17.85	21.3	-3.45	-19.3277	0.9	0.9	0	0	2.20368	3.90932	-1.70564	-77.3995	-0.926957	-58.871	1.57456	2.50151	3.62694	27.9	28.95	1.05	0.9	0.9	0	0	-21.1644	5.69762	4.70238	-0.995233
7	15	2.67	MVCT3	__SpinalCanal_DC	0.861013	0.755947	5.69578	1.27324	1.27324	1.41325	1.23805	2.88621	2.60835	1.63269	0.305255	0	0	0	0	12.45	12.45	0	0	0.75	0.75	0	0	0.0344729	0.0590087	0.0245358	71.1743	0.0245358	71.1743	0.0344729	0.0590087	0	13.35	13.35	0	0.04	0.6	-93.3333	-0.56	7.17757	4.75693	4.43837	0.318567
8	25	2	MVCT1	__Breast_DC	0.804011	0.672256	19.5587	2.40914	2.40914	2.75265	2.18366	8.28539	4.36732	3.93793	7.47924	97.0575	88.374	8.68353	8.94679	52.75	52.5	0.25	0.473934	46.75	42	10.1604	4.75	100	100	0	0	0	0	100	100	0	56.25	56.25	0	31.25	39.75	21.3836	8.5	1.14874	49.5347	50.1103	0.575635
8	25	2	MVCT1	__LN_AX_DC
8	25	2	MVCT1	__LN_IMN_DC	0.56784	0.396492	9.00253	2.1699	2.1699	2.18414	2.18366	5.3589	3.96655	2.61824	8.68905	99.8365	97.0124	2.82409	2.82871	53.5	53.25	0.25	0.46729	48	47.25	1.5625	0.75	100	100	-1.42109e-14	-2.22045e-14	-1.42109e-14	-2.22045e-14	100	100	0.900901	55	55.5	0.5	46.5	47.5	2.10526	1	0.336265	50.3937	50.5637	0.170028
8	25	2	MVCT1	__LN_Sclav_DC	0.720991	0.563711	11.1437	2.80717	2.80717	2.96291	2.68397	7.20503	5.82293	3.5941	4.04563	98.5847	97.7278	0.856823	0.869124	52.5	52.5	0	0	48	47.25	1.5625	0.75	100	100	2.84217e-14	2.22045e-14	2.84217e-14	2.22045e-14	100	100	0.921659	53.75	54.25	0.5	40.75	30	-35.8333	-10.75	0.175116	50.5906	50.6794	0.0887475
8	25	2	MVCT1	__CTV_sein_DC	0.770872	0.62717	19.5587	2.40667	2.40667	2.56834	1.95312	9.18328	4.63776	3.91883	6.95549	99.6352	99.7926	-0.157368	-0.157945	52.5	52.5	0	0	48.25	48.25	0	0	100	100	0	0	0	0	100	100	0.892857	55.5	56	0.5	43.5	36.25	-20	-7.25	-0.218097	50.2245	50.1152	-0.1093
8	25	2	MVCT1	__CTVN_cmisus_DC	0.756317	0.608127	16.9984	2.75953	2.75953	2.77437	2.18366	7.56331	5.36793	3.4946	5.764	94.3547	96.8918	-2.53716	-2.68896	52.5	52.5	0	0	40.75	46.25	-13.4969	-5.5	100	100	0	0	0	0	100	100	0.900901	55	55.5	0.5	31.25	30	-4.16667	-1.25	-0.449419	50.199	49.9744	-0.224594
8	25	2	MVCT1	__CTVT_DC
8	25	2	MVCT1	__PTV_sein_DC	0.83768	0.720697	19.6802	2.23277	2.23277	2.55121	1.95312	7.99246	4.36732	3.74949	7.11264	99.2873	99.4634	-0.176093	-0.177357	53.25	53.25	0	0	48	48.25	-0.520833	-0.25	100	100	1.42109e-14	0	1.42109e-14	0	100	100	-0.446429	56.25	56	-0.25	42	39.25	-7.00637	-2.75	-0.0712749	50.3616	50.3257	-0.0358696
8	25	2	MVCT1	__PTVN_cmisus_DC	0.812403	0.684073	16.7791	3.25051	3.25051	3.49081	2.85611	8.9494	7.05659	4.31701	8.13464	85.9483	83.9784	1.96986	2.29192	52.75	52.75	0	0	38	39.25	-3.28947	-1.25	100	100	0	0	-0.00645673	-0.00645715	99.9935	100	0	57.5	57.5	0	24.5	18.25	-34.2466	-6.25	-0.00119089	49.2257	49.2251	-0.000586215
8	25	2	MVCT1	__PTVT_DC
8	25	2	MVCT1	__Heart_DC	0.939498	0.8859	30.5865	2.35384	2.35384	2.5112	2.18366	5.71221	4.63776	3.37513	2.27329	0	0	0		12.25	13	-0.75	-6.12245	1	1	0	0	0.430108	0.652819	-0.222711	-51.7803	-0.0950075	-69.5868	0.136531	0.231538	-5.05051	26	24.75	-1.25	1	1	0	0	-2.2156	4.20639	4.11522	-0.0911768
8	25	2	MVCT1	__Lung_DC	0.940893	0.888382	17.4415	1.68715	1.68715	1.88854	1.38107	5.45604	3.90625	2.73421	5.6171	1.20679	1.15508	0.0517046	4.28449	45.75	45.5	0.25	0.546448	2.25	2.25	0	0	25.9977	26.187	-0.189299	-0.728137	-0.123308	-0.558509	22.078	22.2013	0	57.25	57.25	0	1.5	1.75	14.2857	0.25	-0.363671	13.0951	13.0477	-0.0474506
8	25	2	MVCT1	__Esophagus_DC	0.651147	0.482741	11.4117	2.40425	2.40425	2.65324	2.18366	7.0118	5.69429	3.37077	5.66279	0	0	0		19.5	19.25	0.25	1.28205	1	0	100	1	5.92687	6.22244	-0.295575	-4.98704	0.283982	21.5872	1.31551	1.03153	0	25.5	25.5	0	1.25	1	-25	-0.25	-16.5876	6.26405	5.37283	-0.891223
8	25	2	MVCT1	__SpinalCanal_DC	0.776815	0.635076	6.99769	1.62301	1.62301	1.70822	1.56191	3.80714	3.13954	1.98991	1.66656	0	0	0	0	18.75	19.25	0.5	2.66667	0	0	0	0	13.214	14.8083	1.59436	12.0657	0.77292	551.865	0.140056	0.912976	6.0241	22	20.75	1.25	0.04	1	-96	-0.96	7.59759	7.21047	6.70133	0.50914
8	25	2	MVCT2	__Breast_DC	0.85929	0.753294	18.2395	1.83887	1.83887	1.87116	1.38107	5.35703	4.36732	2.91652	1.66235	91.2251	88.2183	3.00683	3.29606	53.5	53.25	0.25	0.46729	44.25	43	2.82486	1.25	100	100	0	0	0	0	100	100	0	56.25	56.25	0	32.75	33.75	2.96296	1	0.576357	49.4954	49.7823	0.286924
8	25	2	MVCT2	__LN_AX_DC
8	25	2	MVCT2	__LN_IMN_DC	0.487757	0.322539	9.00346	2.56423	2.56423	2.57992	2.18366	6.58461	5.19316	3.15595	3.50616	97.7234	95.6458	2.07763	2.12603	55.25	55.25	0	0	47.5	47	1.05263	0.5	100	100	-1.42109e-14	-1.11022e-14	-1.42109e-14	-1.11022e-14	100	100	0	57.5	57.5	0	45.5	44.75	-1.67598	-0.75	0.461171	50.1824	50.4149	0.232499
8	25	2	MVCT2	__LN_Sclav_DC	0.782545	0.642771	10.9712	2.29995	2.29995	2.47484	2.18366	5.82293	4.73946	3.03243	2.93804	98.231	95.3243	2.90669	2.95903	51.75	51.75	0	0	47.5	46.75	1.57895	0.75	100	100	0	0	0	0	100	100	0	53	53	0	42.5	44.25	3.9548	1.75	0.0546477	49.7273	49.7545	0.0271897
8	25	2	MVCT2	__CTV_sein_DC	0.748836	0.598511	15.0606	2.36298	2.36298	2.57253	2.18366	6.25305	5.25895	3.28908	4.80699	99.0011	99.4828	-0.481768	-0.486629	53	53.25	-0.25	-0.471698	47.75	48	-0.52356	-0.25	100	100	-2.84217e-14	-2.22045e-14	-2.84217e-14	-2.22045e-14	100	100	-0.446429	56.25	56	-0.25	46.25	46.25	0	0	-0.162792	50.0868	50.0054	-0.0814049
8	25	2	MVCT2	__CTVN_cmisus_DC	0.743025	0.591121	23.5763	3.45734	3.45734	4.40815	2.68397	17.6087	12.5381	6.7208	9.96012	95.9659	91.813	4.15289	4.32747	51.75	51.75	0	0	46.75	41.75	10.6952	5	100	100	1.42109e-14	2.22045e-14	1.42109e-14	2.22045e-14	100	100	0	57.5	57.5	0	28	38.25	26.7974	10.25	0.60485	49.022	49.3203	0.298314
8	25	2	MVCT2	__CTVT_DC
8	25	2	MVCT2	__PTV_sein_DC	0.83456	0.71609	15.5617	2.28061	2.28061	2.29362	1.95312	5.25895	4.63776	2.95235	1.58579	96.1358	98.5201	-2.38429	-2.48013	53.25	53.5	-0.25	-0.469484	46.5	47.75	-2.68817	-1.25	100	100	0	0	0	0	100	100	-0.892857	56.5	56	-0.5	42.75	33.5	-27.6119	-9.25	-0.584694	50.1961	49.9043	-0.291787
8	25	2	MVCT2	__PTVN_cmisus_DC	0.790016	0.652914	23.8977	3.72159	3.72159	4.79997	3.08816	17.5	12.095	6.8549	7.69163	86.9708	83.2282	3.74253	4.3032	52	52	0	0	41.25	38.5	6.66667	2.75	100	100	1.42109e-14	2.22045e-14	1.42109e-14	2.22045e-14	100	100	0	57.5	57.5	0	26	25.25	-2.9703	-0.75	0.581726	48.5652	48.8494	0.28417
8	25	2	MVCT2	__PTVT_DC
8	25	2	MVCT2	__Heart_DC	0.955861	0.915454	29.8768	2.20175	2.20175	2.38745	2.18366	5.09447	4.02647	3.38696	2.97276	0	0	0		16.25	16.75	-0.5	-3.07692	1.75	1.75	0	0	1.66023	1.85318	-0.192943	-11.6214	-0.181369	-23.1673	0.782866	0.964235	-9.7561	33.75	30.75	-3	1.25	1.25	0	0	-0.950718	5.45191	5.40057	-0.0513442
8	25	2	MVCT2	__Lung_DC	0.94028	0.887291	14.0576	1.64069	1.64069	1.77051	1.38107	5.18723	3.7255	2.51774	2.80402	1.05108	1.16243	-0.111357	-10.5945	45.75	46	-0.25	-0.546448	2.25	2.25	0	0	25.7839	25.7511	0.0328447	0.127384	0.0101827	0.0461133	22.0819	22.0717	-0.877193	57.5	57	-0.5	1.75	1.75	0	0	-0.236132	13.0875	13.0566	-0.0308309
8	25	2	MVCT2	__Esophagus_DC	0.669849	0.503588	14.4371	2.56396	2.56396	2.87724	2.18366	8.09788	6.60366	3.74575	3.39322	0	0	0		27.5	23.75	3.75	13.6364	1.75	1.75	0	0	17.1871	14.1646	3.02251	17.586	3.09733	31.0205	9.98479	6.88746	9.02256	30.25	33.25	3	1.75	1.5	-16.6667	-0.25	4.72053	8.29149	8.70228	0.410794
8	25	2	MVCT2	__SpinalCanal_DC	0.8678	0.766473	4.99178	1.36719	1.36719	1.49037	1.47773	2.8753	2.55921	1.6887	2.18455	0	0	0	0	19.75	19.5	-0.25	-1.26582	1.5	1.5	0	0	13.6518	16.322	2.67029	19.5601	-0.417456	-26.3185	1.58617	1.16871	-11.2245	21.75	24.5	-2.75	0.06	1.5	-96	-1.44	10.4289	7.97884	7.22532	0.753519
8	25	2	MVCT3	__Breast_DC	0.874378	0.776796	14.1126	1.70481	1.70481	1.86549	1.38107	5.4856	4.1432	2.70821	3.36944	93.1	90.8698	2.23029	2.39558	52.75	52.75	0	0	44.5	43	3.37079	1.5	100	100	0	0	0	0	100	100	0.446429	55.75	56	0.25	31.5	34.25	8.0292	2.75	0.363688	49.6416	49.8228	0.181199
8	25	2	MVCT3	__LN_AX_DC
8	25	2	MVCT3	__LN_IMN_DC	0.54216	0.371892	6.98869	2.21898	2.21898	2.22298	2.18366	4.63776	3.97325	2.55192	0.39779	98.8978	99.1358	-0.238001	-0.240653	54.25	53.5	0.75	1.38249	47.5	47.5	0	0	100	100	-1.42109e-14	0	-1.42109e-14	0	100	100	3.07018	55.25	57	1.75	47.5	46.75	-1.60428	-0.75	0.456713	50.4205	50.6518	0.231333
8	25	2	MVCT3	__LN_Sclav_DC	0.72908	0.573663	11.6597	2.83463	2.83463	3.06512	2.68397	7.9465	6.83593	3.83649	2.53965	98.098	99.518	-1.42001	-1.44754	52.25	52.5	-0.25	-0.478469	47.5	48.25	-1.57895	-0.75	100	100	0	1.11022e-14	0	1.11022e-14	100	100	0.921659	53.75	54.25	0.5	45.5	41.75	-8.98204	-3.75	-0.516747	50.522	50.2623	-0.259729
8	25	2	MVCT3	__CTV_sein_DC	0.787048	0.64887	13.7359	2.1195	2.1195	2.14668	1.95312	5.71221	4.1432	2.8487	3.87443	99.813	99.7915	0.0214672	0.0215075	52.5	52.5	0	0	48	48	0	0	100	100	-1.42109e-14	-2.22045e-14	-1.42109e-14	-2.22045e-14	100	100	0.446429	55.75	56	0.25	46.25	46	-0.543478	-0.25	-0.0729085	50.153	50.1165	-0.0365392
8	25	2	MVCT3	__CTVN_cmisus_DC	0.727742	0.572008	23.0444	3.4551	3.4551	4.40965	2.68397	17.5544	12.4012	6.66138	9.77135	99.02	96.947	2.07307	2.09358	52.5	52.5	0	0	48	45.75	4.6875	2.25	100	100	-1.42109e-14	0	-1.42109e-14	0	100	100	2.63158	55.5	57	1.5	28.5	41.75	31.7365	13.25	0.347651	49.9731	50.1475	0.174338
8	25	2	MVCT3	__CTVT_DC
8	25	2	MVCT3	__PTV_sein_DC	0.85793	0.751206	13.1325	1.9766	1.9766	2.12248	1.95312	5.79509	4.1432	2.80857	1.48648	98.8568	98.806	0.0508283	0.051416	53	53	0	0	47.75	47.75	0	0	100	100	1.42109e-14	0	1.42109e-14	0	100	100	0	56.25	56.25	0	37.25	40.75	8.58896	3.5	-0.116483	50.2679	50.2094	-0.0584852
8	25	2	MVCT3	__PTVN_cmisus_DC	0.782864	0.643202	24.8562	3.90442	3.90442	5.11239	3.08816	18.1789	13.0238	7.36513	9.93918	92.185	89.5785	2.60648	2.82745	52.5	52.75	-0.25	-0.47619	42.25	41.75	1.18343	0.5	100	100	-1.42109e-14	0	-1.42109e-14	0	100	100	0	57.25	57.25	0	25	22.5	-11.1111	-2.5	0.31882	49.4389	49.5971	0.158125
8	25	2	MVCT3	__PTVT_DC
8	25	2	MVCT3	__Heart_DC	0.9417	0.889823	26.1776	2.47972	2.47972	2.57402	2.18366	6.11537	5.03224	3.26445	2.33008	0	0	0		13.75	14	-0.25	-1.81818	1.25	1.25	0	0	0.795503	0.933975	-0.138472	-17.4068	-0.099827	-32.5294	0.306882	0.406709	-3.7037	28	27	-1	1	1	0	0	1.48632	4.48362	4.55127	0.0676462
8	25	2	MVCT3	__Lung_DC	0.940016	0.88682	18.1008	1.70318	1.70318	1.76377	1.38107	5.09447	3.85137	2.50489	2.08569	1.4826	1.51983	-0.0372244	-2.51074	46.5	46.5	0	0	2.25	2.25	0	0	25.7054	26.2241	-0.518731	-2.01799	-0.418737	-1.90491	21.982	22.4008	-0.884956	57	56.5	-0.5	1.75	1.75	0	0	-1.30682	13.1991	13.0288	-0.170263
8	25	2	MVCT3	__Esophagus_DC	0.596381	0.424888	20.0131	2.84863	2.84863	3.3139	2.18366	10.9183	7.87329	4.82816	3.92573	0	0	0		18.75	19	-0.25	-1.33333	0	0		0	4.97902	6.334	-1.35498	-27.2137	0.202742	20.6159	0.983426	0.780684	0	24.75	24.75	0	1.25	1.25	0	0	-13.6056	6.72687	5.92125	-0.805623
8	25	2	MVCT3	__SpinalCanal_DC	0.773104	0.630131	8.06887	1.54517	1.54517	1.76264	1.52399	3.83613	2.95277	2.14497	5.40299	0	0	0	0	18.75	19	0.25	1.33333	0.75	0.75	0	0	11.5146	15.2289	3.71432	32.2574	0.209946	92.6161	0.226684	0.43663	1.17647	21.5	21.25	0.25	0.03	0.75	-96	-0.72	13.9512	7.29847	6.40491	0.893563
9	15	2.67	MVCT1	__Breast_DC	0.89801	0.814898	34.7272	3.32011	3.32011	3.96338	2.03125	17.799	12.1003	6.99452	10.5947	93.3441	93.6133	-0.269206	-0.288402	41.25	41.25	0	0	33.75	33.15	1.77778	0.6	100	100	1.42109e-14	1.11022e-14	1.42109e-14	1.11022e-14	100	100	0	43.5	43.5	0	21	21	0	0	0.00412098	39.5169	39.5186	0.00162855
9	15	2.67	MVCT1	__LN_AX_DC
9	15	2.67	MVCT1	__LN_IMN_DC	0.443175	0.284666	17.7342	3.52817	3.52817	4.1849	2.69842	15.0343	11.398	5.97893	10.5277	93.1719	96.7081	-3.53623	-3.79538	42.15	42	0.15	0.355872	37.65	37.95	-0.796813	-0.3	100	100	0	0	0	0	100	100	0.348432	42.9	43.05	0.15	36.75	34.2	-7.45614	-2.55	-0.977426	40.079	39.691	-0.38795
9	15	2.67	MVCT1	__LN_Sclav_DC	0.848802	0.73732	9.75406	2.14209	2.14209	2.30563	2.27101	5	4.0625	2.71811	2.3969	98.0451	99.1553	-1.11023	-1.13236	41.1	41.1	0	0	38.1	38.4	-0.787402	-0.3	100	100	0	0	0	0	100	100	0	42	42	0	37.2	35.85	-3.76569	-1.35	0.0357534	39.7672	39.7815	0.0142232
9	15	2.67	MVCT1	__CTV_sein_DC	0.895296	0.81044	34.7272	3.40384	3.40384	4.05548	2.03125	17.7226	12.1003	6.95338	10.9931	98.6452	99.3479	-0.702638	-0.712288	41.25	41.1	0.15	0.363636	38.4	38.7	-0.78125	-0.3	100	100	0	0	0	0	100	100	0	43.5	43.5	0	31.35	31.8	1.41509	0.45	-0.0821648	39.8583	39.8255	-0.0327226
9	15	2.67	MVCT1	__CTVN_cmisus_DC	0.805129	0.673821	17.6467	2.49472	2.49472	2.77368	2.27101	7.64654	5	3.88682	1.06855	97.3592	98.7494	-1.39028	-1.42799	41.4	41.4	0	0	37.95	38.25	-0.790514	-0.3	100	100	1.42109e-14	1.11022e-14	1.42109e-14	1.11022e-14	100	100	0.696864	42.75	43.05	0.3	36.75	34.2	-7.45614	-2.55	-0.0614906	39.7934	39.7689	-0.0244541
9	15	2.67	MVCT1	__CTVT_DC	0.0152601	0.00768874	30.0968	16.3442	16.3442	16.6835	17.6467	27.9754	27.0963	18.5046	28.591	100	100	0	0	40.2	40.35	-0.15	-0.373134	39	39.3	-0.769231	-0.3	100	100	0	0	0	0	100	100	-0.740741	40.8	40.5	-0.3	39.15	38.85	-0.772201	-0.3	-0.48667	39.8371	39.6441	-0.192936
9	15	2.67	MVCT1	__PTV_sein_DC	0.901144	0.820074	34.7272	3.45552	3.45552	4.2259	2.03125	18.5501	12.07	7.22639	13.548	95.2807	97.9872	-2.70651	-2.84057	41.25	41.25	0	0	36.45	38.1	-4.52675	-1.65	100	100	-1.42109e-14	-1.11022e-14	-1.42109e-14	-1.11022e-14	100	100	0	43.5	43.5	0	24	22.8	-5.26316	-1.2	-0.304354	39.7964	39.6756	-0.120754
9	15	2.67	MVCT1	__PTVN_cmisus_DC	0.844263	0.730497	19.4008	3.03732	3.03732	3.50453	2.87262	10.4173	7.12652	4.74553	4.62696	84.933	83.0916	1.84137	2.16803	41.4	41.4	0	0	35.1	34.5	1.7094	0.6	100	100	2.84217e-14	2.22045e-14	0.0544356	0.0544356	100	99.9456	0	43.5	43.5	0	18.9	26.4	28.4091	7.5	0.245628	39.1174	39.2138	0.0963198
9	15	2.67	MVCT1	__PTVT_DC	0.143589	0.0773479	30.0968	14.9163	14.9163	15.0941	15.4405	27.8536	25.949	17.0965	29.3817	100	100	0	0	40.2	40.35	-0.15	-0.373134	39	39.15	-0.384615	-0.15	100	100	0	0	0	0	100	100	-0.740741	40.8	40.5	-0.3	39	38.55	-1.16732	-0.45	-0.464267	39.8023	39.6184	-0.183935
9	15	2.67	MVCT1	__Heart_DC	0.925806	0.861861	26.9296	3.15785	3.15785	3.38295	2.69842	8.98462	6.89273	4.52455	3.67932	0.0839024	0.0797892	0.00411318	4.90234	25.95	25.95	0	0	0.9	0.75	16.6667	0.15	5.93008	5.56836	0.361723	6.09981	0.174645	4.23725	4.12165	3.947	1.09489	40.65	41.1	0.45	0.75	0.75	0	0	3.69087	5.66383	5.88089	0.217056
9	15	2.67	MVCT1	__Lung_DC	0.930146	0.869413	16.8585	1.87782	1.87782	2.18309	1.43631	7.5	5.18458	3.13192	3.76076	0.451772	0.564478	-0.112706	-24.9477	33.6	34.2	-0.6	-1.78571	1.65	1.8	-9.09091	-0.15	15.7134	16.3528	-0.639355	-4.06884	-0.597245	-4.93883	12.0928	12.6901	0	42.9	42.9	0	1.05	1.2	12.5	0.15	-2.49033	9.22182	8.99775	-0.224074
9	15	2.67	MVCT1	__Esophagus_DC	0.552473	0.381666	14.4894	3.17049	3.17049	3.4354	2.69842	10.2058	7.61066	4.46183	10.4595	0	0	0		22.05	22.05	0	0	0.9	1.05	-16.6667	-0.15	7.56943	8.20259	-0.633156	-8.36464	-0.355186	-9.68021	3.6692	4.02439	7.07071	27.6	29.7	2.1	1.05	0.9	-16.6667	-0.15	-8.84588	7.50344	6.89364	-0.609803
9	15	2.67	MVCT1	__SpinalCanal_DC	0.830907	0.710727	4.11988	1.20456	1.20456	1.32981	1.16696	2.75295	2.5033	1.55716	2.19366	0	0	0	0	14.25	15.15	0.9	6.31579	0.6	0.6	0	0	0.0502176	0.196764	0.146546	291.823	0.0116132	208.132	0.00557973	0.017193	1.68067	18.15	17.85	0.3	0.04	0.6	-93.3333	-0.56	8.16197	5.68091	5.25223	0.428685
9	15	2.67	MVCT2	__Breast_DC	0.907545	0.83074	28.2905	2.95427	2.95427	3.61585	1.43631	16.3433	10.3839	6.19908	8.91449	94.4507	93.6584	0.792212	0.838757	41.4	41.4	0	0	34.95	33.15	5.15021	1.8	100	100	0	0	0	0	100	100	0	44.55	44.55	0	21.3	21.6	1.38889	0.3	0.23764	39.4971	39.5912	0.0940846
9	15	2.67	MVCT2	__LN_AX_DC
9	15	2.67	MVCT2	__LN_IMN_DC	0.560915	0.389772	12.5626	2.50186	2.50186	2.67967	2.03125	7.94535	5.72343	3.58111	6.13934	97.6121	99.2664	-1.65428	-1.69474	42.3	42.15	0.15	0.35461	37.95	38.4	-1.18577	-0.45	100	100	0	0	0	0	100	100	0.689655	43.2	43.5	0.3	36.9	37.05	0.404858	0.15	-0.326452	40.2144	40.0836	-0.130854
9	15	2.67	MVCT2	__LN_Sclav_DC	0.752692	0.603453	10.4044	3.00224	3.00224	3.04484	2.69842	7.12652	6.02161	3.59336	2.77617	95.8291	97.0408	-1.21173	-1.26447	40.8	40.95	-0.15	-0.367647	37.65	37.8	-0.398406	-0.15	100	100	0	0	0	0	100	100	-0.719424	42	41.7	-0.3	34.65	35.25	1.70213	0.6	-0.256839	39.6389	39.5373	-0.101547
9	15	2.67	MVCT2	__CTV_sein_DC	0.907777	0.831127	27.8657	2.89194	2.89194	3.55661	2.03125	15.6089	10.0514	6.03753	8.88375	98.8603	99.0782	-0.217831	-0.220343	41.25	41.25	0	0	38.55	38.55	0	0	100	100	4.26326e-14	2.22045e-14	4.26326e-14	2.22045e-14	100	100	0	44.55	44.55	0	28.65	32.85	12.7854	4.2	0.00987205	39.8202	39.8241	0.00393146
9	15	2.67	MVCT2	__CTVN_cmisus_DC	0.725357	0.569066	10.2042	2.7967	2.7967	2.86409	2.5	6.96716	5.76645	3.44658	1.84537	96.1089	96.9748	-0.865923	-0.900981	41.4	41.4	0	0	37.65	37.65	0	0	100	100	0	0	0	0	100	100	1.03448	43.05	43.5	0.45	34.2	35.25	2.97872	1.05	-0.175159	39.6928	39.6234	-0.069404
9	15	2.67	MVCT2	__CTVT_DC	0.209607	0.117073	21.323	10.6466	10.6466	10.7729	10.8414	20.0515	18.5158	12.209	21.1539	100	100	-1.42109e-14	-1.42109e-14	40.5	40.5	0	0	39.15	39.3	-0.383142	-0.15	100	100	-1.42109e-14	0	-1.42109e-14	0	100	100	0.367647	40.65	40.8	0.15	39	39	0	0	-0.0585762	39.9053	39.882	-0.0233613
9	15	2.67	MVCT2	__PTV_sein_DC	0.912853	0.839678	27.0963	2.90263	2.90263	3.4758	2.03125	15.2726	9.3636	5.88024	9.11591	94.0731	95.1864	-1.1133	-1.18344	41.25	41.25	0	0	35.85	36	-0.41841	-0.15	100	99.9999	6.32198e-05	6.32198e-05	0.00617194	0.00617202	99.9988	99.9926	0	44.55	44.55	0	17.1	18	5	0.9	-0.0670352	39.6074	39.5809	-0.0265331
9	15	2.67	MVCT2	__PTVN_cmisus_DC	0.832555	0.713143	13.4377	2.89124	2.89124	3.11201	2.69842	7.39386	6.19753	3.74602	2.08149	84.9749	78.9413	6.03359	7.10044	41.4	41.4	0	0	34.8	33.45	3.87931	1.35	100	100	0	0	0	0	100	100	0	43.8	43.8	0	26.7	26.4	-1.13636	-0.3	0.698599	38.9104	39.1842	0.27374
9	15	2.67	MVCT2	__PTVT_DC	0.367287	0.224955	23.7924	10.3381	10.3381	10.7667	10.4333	20.2309	18.5334	12.1479	20.4225	100	100	0	0	40.5	40.5	0	0	39.15	39.3	-0.383142	-0.15	100	100	0	0	0	0	100	100	0.364964	40.95	41.1	0.15	39	38.7	-0.775194	-0.3	-0.164358	39.9079	39.8424	-0.0654843
9	15	2.67	MVCT2	__Heart_DC	0.911308	0.837067	31.2911	3.50867	3.50867	4.05323	2.87262	13.029	9.48083	5.73519	2.9054	0.001013	0.00732485	-0.00631184	-623.082	22.8	22.8	0	0	1.05	0.75	28.5714	0.3	4.69471	4.56602	0.128691	2.7412	0.102733	3.36811	3.05015	2.94742	-1.94553	39.3	38.55	-0.75	0.75	0.9	16.6667	0.15	4.4134	5.33686	5.58327	0.246412
9	15	2.67	MVCT2	__Lung_DC	0.93726	0.881928	17.7235	1.65515	1.65515	1.7609	1.43631	5.18399	3.80814	2.43924	0.936784	0.285907	0.314319	-0.0284127	-9.93777	32.55	33	-0.45	-1.38249	1.8	1.65	8.33333	0.15	12.9263	13.609	-0.682724	-5.28168	-0.566295	-5.83861	9.69915	10.2654	-1.05634	43.05	42.6	-0.45	1.05	1.2	12.5	0.15	-2.07457	8.57396	8.39971	-0.174258
9	15	2.67	MVCT2	__Esophagus_DC	0.605213	0.433911	11.2665	2.76864	2.76864	2.84011	2.27101	6.50317	5.17869	3.42097	4.43026	0.120027	0	0.120027	100	24.9	24.15	0.75	3.01205	0.9	1.05	-16.6667	-0.15	13.566	9.87719	3.68877	27.1914	2.49497	31.0249	8.04184	5.54687	11.4695	37.05	41.85	4.8	1.05	0.9	-16.6667	-0.15	11.0224	7.26805	8.1684	0.90035
9	15	2.67	MVCT2	__SpinalCanal_DC	0.823939	0.700591	5.43469	1.44938	1.44938	1.55099	1.37922	3.13429	2.79519	1.78897	2.05296	0	0	0	0	14.55	15.75	1.2	8.24742	0	0	0	0	0.188622	0.659419	0.470797	249.598	0.000282043	4.98426	0.00565867	0.00594071	2.4	19.2	18.75	0.45	0.05	0.75	-93.3333	-0.7	4.88222	5.74763	5.48008	0.267549
9	15	2.67	MVCT3	__Breast_DC	0.92237	0.855924	24.8111	2.54193	2.54193	2.60228	1.43631	9.8747	6.58664	4.30015	6.7886	95.6366	94.9008	0.735808	0.769379	42.6	42.6	0	0	35.4	34.95	1.27119	0.45	100	100	-1.42109e-14	0	0.00229637	0.00229638	99.9993	99.997	0	47.1	47.1	0	18	19.35	6.97674	1.35	0.169739	39.4377	39.5047	0.0670549
9	15	2.67	MVCT3	__LN_AX_DC
9	15	2.67	MVCT3	__LN_IMN_DC	0.532184	0.362569	8.86779	2.66747	2.66747	2.70075	2.5	6.63334	5	3.17437	3.47013	93.1624	95.8805	-2.71806	-2.91755	42.15	41.85	0.3	0.711744	37.5	37.8	-0.8	-0.3	100	100	0	0	0	0	100	100	1.72414	42.75	43.5	0.75	37.05	32.25	-14.8837	-4.8	-0.0355841	39.8457	39.8315	-0.0141737
9	15	2.67	MVCT3	__LN_Sclav_DC	0.730443	0.575353	12.8847	2.99683	2.99683	3.07603	2.69842	7.5	5.96392	3.68826	4.70942	97.6324	97.9411	-0.308657	-0.316142	40.95	40.95	0	0	37.95	38.1	-0.395257	-0.15	100	100	0	0	0	0	100	100	-0.719424	42	41.7	-0.3	35.7	31.65	-12.7962	-4.05	-0.189739	39.7559	39.6806	-0.0752898
9	15	2.67	MVCT3	__CTV_sein_DC	0.921045	0.853646	24.6233	2.62969	2.62969	2.66751	1.43631	8.86779	6.19753	4.09519	4.98991	99.2869	99.0221	0.264868	0.26677	42.3	42	0.3	0.70922	38.4	38.4	0	0	100	100	-2.84217e-14	-2.22045e-14	-2.84217e-14	-2.22045e-14	100	100	0.318471	46.95	47.1	0.15	30.45	33.3	8.55856	2.85	0.162901	39.6158	39.6804	0.06464
9	15	2.67	MVCT3	__CTVN_cmisus_DC	0.705196	0.544636	12.5022	2.92885	2.92885	3.00374	2.69842	7.21027	5.49158	3.58807	3.99557	97.0592	97.412	-0.352808	-0.363498	41.25	41.25	0	0	37.95	37.95	0	0	100	100	-1.42109e-14	-1.11022e-14	-1.42109e-14	-1.11022e-14	100	100	1.72414	42.75	43.5	0.75	35.55	31.65	-12.3223	-3.9	-0.129117	39.7513	39.7	-0.0512595
9	15	2.67	MVCT3	__CTVT_DC	0.0720037	0.0373464	28.2585	14.1649	14.1649	14.8185	15.8953	25.1029	23.6182	16.4495	26.5614	100	100	0	0	40.2	40.2	0	0	39.15	39	0.383142	0.15	100	100	0	0	0	0	100	100	0	40.5	40.5	0	38.85	38.7	-0.387597	-0.15	0.2537	39.5854	39.6861	0.100684
9	15	2.67	MVCT3	__PTV_sein_DC	0.936235	0.880115	23.5307	2.30045	2.30045	2.35899	1.43631	9.64503	6.81302	3.96869	5.58511	97.8193	97.6996	0.119726	0.122395	42.15	42.15	0	0	37.95	37.95	0	0	100	100	-1.42109e-14	0	6.459e-05	6.459e-05	100	99.9999	0	47.1	47.1	0	20.1	26.7	24.7191	6.6	0.104904	39.5759	39.6174	0.0415603
9	15	2.67	MVCT3	__PTVN_cmisus_DC	0.821898	0.697646	12.2297	3.07344	3.07344	3.15745	2.88323	6.52192	5.66015	3.63029	4.67323	86.992	82.1041	4.88787	5.61876	41.25	41.1	0.15	0.363636	34.65	34.5	0.4329	0.15	100	100	0	0	0	0	100	100	0	43.5	43.5	0	27.75	23.55	-17.8344	-4.2	0.420704	39.0579	39.2229	0.165012
9	15	2.67	MVCT3	__PTVT_DC	0.204522	0.113909	28.747	13.1741	13.1741	14.1624	14.8207	25.7226	24.5853	16.1101	26.432	100	100	0	0	40.2	40.2	0	0	39	38.85	0.384615	0.15	100	100	0	0	0	0	100	100	1.09489	40.65	41.1	0.45	38.7	38.7	0	0	0.224569	39.5555	39.6445	0.0890293
9	15	2.67	MVCT3	__Heart_DC	0.888751	0.799776	23.9674	3.66887	3.66887	4.10972	3.21169	11.398	8.20312	5.42551	8.26752	0.120084	0.0566251	0.0634584	52.8452	26.55	24.9	1.65	6.21469	1.05	0.9	14.2857	0.15	6.76505	5.3615	1.40355	20.7471	0.980122	21.0833	4.6488	3.66868	1.44928	40.8	41.4	0.6	0.75	0.9	16.6667	0.15	10.9441	5.63937	6.3324	0.693024
9	15	2.67	MVCT3	__Lung_DC	0.941666	0.889763	17.994	1.69625	1.69625	1.89495	1.43631	5.49158	4.07001	2.71269	1.70978	0.427429	0.440582	-0.0131528	-3.07719	33.45	33.75	-0.3	-0.896861	1.8	1.8	0	0	15.0864	15.6748	-0.588374	-3.90002	-0.496538	-4.30134	11.5438	12.0403	-0.70922	42.6	42.3	-0.3	1.05	1.2	12.5	0.15	-2.01225	9.13245	8.95231	-0.180143
9	15	2.67	MVCT3	__Esophagus_DC	0.652805	0.484566	11.0819	2.4672	2.4672	2.47704	2.27101	5.92206	4.63325	3.00062	4.45209	0	0	0		21.75	21.75	0	0	1.05	1.05	0	0	9.10927	7.21768	1.89159	20.7655	0.51834	12.8418	4.03635	3.51801	9.33333	30.6	33.75	3.15	1.05	1.05	0	0	10.8058	6.87253	7.70514	0.832605
9	15	2.67	MVCT3	__SpinalCanal_DC	0.848347	0.736634	4.29427	1.23164	1.23164	1.35589	1.19492	2.75253	2.47845	1.57862	1.69674	0	0	0	0	14.25	14.55	0.3	2.10526	0	0	0	0	0.0250541	0.00704622	-0.0180079	-71.876	-0.00661965	-48.4393	0.0136659	0.00704622	-5.08475	16.8	17.7	-0.9	0.06	0.9	-93.3333	-0.84	4.64419	6.19756	5.92251	0.275053
10	15	2.67	MVCT1	__Breast_DC	0.940203	0.887154	14.3474	1.61621	1.61621	1.63412	0.902344	5.46466	4.0354	2.52193	3.80854	88.7248	88.5601	0.164711	0.185642	41.85	41.7	0.15	0.358423	32.1	31.5	1.86916	0.6	100	100	1.42109e-14	1.11022e-14	1.42109e-14	1.11022e-14	100	100	0.341297	43.8	43.95	0.15	22.65	22.65	0	0	0.107096	39.5259	39.5683	0.042376
10	15	2.67	MVCT1	__LN_AX_DC
10	15	2.67	MVCT1	__LN_IMN_DC	0.62662	0.456261	6.29549	1.73952	1.73952	1.78874	1.80469	3.72046	3.08333	2.03612	2.37473	100	97.2533	2.74673	2.74673	43.35	43.35	0	0	38.85	37.95	2.3166	0.9	100	100	0	0	0	0	100	100	0	44.55	44.55	0	35.7	38.25	6.66667	2.55	0.795756	40.7466	41.0735	0.326844
10	15	2.67	MVCT1	__LN_Sclav_DC	0.788241	0.650493	8.44914	2.33597	2.33597	2.4166	2.0177	5.77782	4.74705	2.91637	3.03445	98.2629	99.2261	-0.963285	-0.980314	42.75	42.75	0	0	38.25	39.15	-2.35294	-0.9	100	100	1.42109e-14	2.22045e-14	1.42109e-14	2.22045e-14	100	100	0	43.5	43.5	0	34.8	33.3	-4.5045	-1.5	-0.184478	40.9954	40.9199	-0.0754882
10	15	2.67	MVCT1	__CTV_sein_DC	0.933904	0.876004	14.2049	1.65073	1.65073	1.66128	1.27611	5.26152	3.72046	2.50887	3.29583	98.6435	99.4078	-0.764305	-0.774816	41.85	41.85	0	0	38.4	38.7	-0.78125	-0.3	100	100	0	-1.11022e-14	0	-1.11022e-14	100	100	0.341297	43.8	43.95	0.15	34.5	33.45	-3.13901	-1.05	-0.103008	40.2284	40.187	-0.0413958
10	15	2.67	MVCT1	__CTVN_cmisus_DC	0.770246	0.626341	7.76226	2.07905	2.07905	2.11306	2.0177	5.15806	4.0354	2.5662	2.27027	98.4769	98.9381	-0.461115	-0.468246	42.9	42.9	0	0	38.4	38.55	-0.390625	-0.15	100	100	0	0	0	0	100	100	0	44.55	44.55	0	34.35	33.3	-3.15315	-1.05	-0.0385714	40.9546	40.9388	-0.0157907
10	15	2.67	MVCT1	__CTVT_DC	0.848705	0.737174	7.58742	2.02529	2.02529	2.05809	2.0177	4.48239	3.66974	2.42088	4.43387	100	99.6753	0.324702	0.324702	40.8	40.8	0	0	39.3	39	0.763359	0.3	100	100	0	0	0	0	100	100	-0.363636	41.4	41.25	-0.15	36.9	38.4	3.90625	1.5	0.116527	40.0544	40.1011	0.0467288
10	15	2.67	MVCT1	__PTV_sein_DC	0.931261	0.871365	13.9445	1.83818	1.83818	1.88262	1.27611	6.03128	4.51172	2.78032	4.72182	90.3366	92.7031	-2.3665	-2.61964	41.85	41.85	0	0	34.05	35.4	-3.96476	-1.35	100	100	2.84217e-14	3.33067e-14	2.84217e-14	3.33067e-14	100	100	0	43.95	43.95	0	23.4	26.1	10.3448	2.7	-0.373096	39.9087	39.7604	-0.148344
10	15	2.67	MVCT1	__PTVN_cmisus_DC	0.853025	0.743716	10.3937	2.36295	2.36295	2.36368	2.0177	5.2364	4.48239	2.78425	4.78141	86.2565	82.1776	4.07886	4.72876	42.9	42.75	0.15	0.34965	33.75	32.85	2.66667	0.9	100	100	0	0	0	0	100	100	0	45.45	45.45	0	26.25	28.5	7.89474	2.25	0.557704	39.7433	39.9661	0.222893
10	15	2.67	MVCT1	__PTVT_DC	0.899718	0.817716	8.64105	1.90265	1.90265	2.0625	1.80469	4.74705	3.79371	2.5458	4.54449	99.9913	100	-0.00865164	-0.00865239	40.95	40.95	0	0	39.15	39.3	-0.383142	-0.15	100	100	-1.42109e-14	0	-1.42109e-14	0	100	100	-0.362319	41.55	41.4	-0.15	38.4	37.95	-1.18577	-0.45	-0.0629372	40.1346	40.1094	-0.0252437
10	15	2.67	MVCT1	__Heart_DC	0.902784	0.822796	34.623	2.89564	2.89564	3.8536	2.0177	17.7081	10.0406	6.55229	9.19167	0	0	0		9.6	10.65	-1.05	-10.9375	1.35	1.35	0	0	0.00842679	0.0733354	-0.0649086	-770.265	-0.00287099	-692.753	0.000414432	0.00328542	-13.9344	20.85	18.3	-2.55	1.05	1.2	12.5	0.15	-7.53049	4.01601	3.73476	-0.281246
10	15	2.67	MVCT1	__Lung_DC	0.959318	0.921816	18.4413	1.47294	1.47294	1.54434	0.902344	5.10443	3.25345	2.2884	3.68625	0.551969	0.582273	-0.0303041	-5.49019	33.6	33.75	-0.15	-0.446429	1.35	1.35	0	0	15.6904	15.6849	0.00546146	0.0348077	-0.0107224	-0.0866376	12.3761	12.3869	0	43.65	43.65	0	1.05	1.05	0	0	-0.0078538	8.56432	8.56365	-0.000672572
10	15	2.67	MVCT1	__Esophagus_DC	0.722588	0.565666	9.14463	1.84126	1.84126	1.87846	1.80469	4.51172	3.72046	2.3368	1.22127	0	0	0		16.65	16.2	0.45	2.7027	1.2	1.2	0	0	1.7701	1.26076	0.509339	28.7746	0.337302	43.4951	0.775494	0.438192	9.57447	25.5	28.2	2.7	1.2	1.2	0	0	8.80651	5.84398	6.40833	0.564351
10	15	2.67	MVCT1	__SpinalCanal_DC	0.862155	0.757709	6.68375	1.32814	1.32814	1.453	1.37227	2.98052	2.67356	1.67846	4.15934	0	0	0	0	16.2	15.6	-0.6	-3.7037	1.05	1.05	0	0	1.21937	0.677046	-0.542329	-44.476	-0.0572356	-92.2768	0.062026	0.00479042	-7.0922	19.65	21.15	-1.5	0.05	0.9	-94.4444	-0.85	-4.85313	5.65468	5.94311	-0.288427
10	15	2.67	MVCT2	__Breast_DC	0.932359	0.873289	16.3597	1.7977	1.7977	2.01562	1.27611	7.58742	4.74705	3.17018	4.44132	87.4203	86.9395	0.480757	0.549938	41.55	41.4	0.15	0.361011	31.5	30.3	3.80952	1.2	100	100	1.42109e-14	1.11022e-14	1.42109e-14	1.11022e-14	100	100	0	43.35	43.35	0	21.75	21.75	0	0	0.290131	39.1664	39.2804	0.113965
10	15	2.67	MVCT2	__LN_AX_DC
10	15	2.67	MVCT2	__LN_IMN_DC	0.64218	0.47295	6.38054	1.7916	1.7916	1.89095	1.9112	3.75342	3.21265	2.21187	3.39134	98.0571	98.3785	-0.321395	-0.327763	42.75	42.45	0.3	0.701754	38.1	38.25	-0.393701	-0.15	100	100	-1.42109e-14	-2.22045e-14	-1.42109e-14	-2.22045e-14	100	100	1.03448	43.05	43.5	0.45	37.5	37.5	0	0	0.15371	40.4099	40.4721	0.0622095
10	15	2.67	MVCT2	__LN_Sclav_DC	0.76394	0.618044	10.4487	2.48071	2.48071	2.69138	2.5	6.38054	5.46466	3.28483	2.77682	97.7834	99.6549	-1.87144	-1.91386	41.85	41.85	0	0	37.95	38.7	-1.97628	-0.75	100	100	0	0	0	0	100	100	0	42.75	42.75	0	35.55	34.2	-3.94737	-1.35	-0.253803	40.2555	40.1535	-0.101911
10	15	2.67	MVCT2	__CTV_sein_DC	0.928567	0.866659	16.137	1.78761	1.78761	1.96725	1.27611	6.97063	4.39063	3.02383	4.07113	97.4693	98.8249	-1.35561	-1.39081	41.55	41.55	0	0	37.95	38.4	-1.18577	-0.45	100	100	0	0	0	0	100	100	0	43.35	43.35	0	34.65	33.75	-2.66667	-0.9	-0.0932282	39.9354	39.8982	-0.0371964
10	15	2.67	MVCT2	__CTVN_cmisus_DC	0.748157	0.597644	10.4487	2.23365	2.23365	2.35554	2.0177	5.75693	4.51172	2.88695	1.03761	97.8163	99.3465	-1.53014	-1.5643	42.15	42.15	0	0	37.95	38.55	-1.58103	-0.6	100	100	-2.84217e-14	-2.22045e-14	-2.84217e-14	-2.22045e-14	100	100	1.03448	43.05	43.5	0.45	35.1	34.2	-2.63158	-0.9	-0.207013	40.275	40.1918	-0.0832022
10	15	2.67	MVCT2	__CTVT_DC	0.841963	0.727061	6.05311	2.62139	2.62139	2.71928	2.80686	4.60107	4.48239	2.99268	4.52648	99.5339	97.0082	2.52564	2.53747	40.35	40.35	0	0	38.7	37.65	2.71318	1.05	100	100	0	0	0	0	100	100	0.367647	40.65	40.8	0.15	34.2	36.9	7.31707	2.7	0.275252	39.6259	39.7352	0.109372
10	15	2.67	MVCT2	__PTV_sein_DC	0.930695	0.870374	15.2788	1.85421	1.85421	1.95289	1.27611	6.54905	4.48239	2.90353	4.75525	89.4452	92.2029	-2.75763	-3.08304	41.55	41.55	0	0	33.3	35.25	-5.85586	-1.95	100	100	2.84217e-14	2.22045e-14	2.84217e-14	2.22045e-14	100	100	0	43.35	43.35	0	25.95	24.9	-4.21687	-1.05	-0.433048	39.6321	39.4612	-0.170886
10	15	2.67	MVCT2	__PTVN_cmisus_DC	0.844915	0.731474	15.7846	2.44561	2.44561	2.44724	2.0177	5.75693	4.60107	2.95486	2.5686	85.7165	87.9663	-2.24983	-2.62473	42.15	42.15	0	0	33.45	35.4	-5.8296	-1.95	100	100	-1.42109e-14	-2.22045e-14	-1.42109e-14	-2.22045e-14	100	100	-0.334448	45	44.85	-0.15	30	24.6	-21.9512	-5.4	-0.490098	39.6589	39.4655	-0.19342
10	15	2.67	MVCT2	__PTVT_DC	0.895326	0.810489	8.15491	2.28578	2.28578	2.44103	2.55221	5.10711	4.48239	2.85676	2.82119	99.422	99.3175	0.104485	0.105093	40.5	40.5	0	0	38.55	38.55	0	0	100	100	2.84217e-14	2.22045e-14	2.84217e-14	2.22045e-14	100	100	0	40.95	40.95	0	36.3	36.9	1.62602	0.6	0.0718148	39.7198	39.7484	0.0285452
10	15	2.67	MVCT2	__Heart_DC	0.924286	0.85923	27.9129	2.35087	2.35087	2.70963	2.0177	7.76667	5.15806	3.98708	7.48525	0	0	0		9.45	10.5	-1.05	-11.1111	1.2	1.2	0	0	0.000384132	0.0774694	-0.0770853	-20067.4	-0.00395885	-1030.6	0.000384132	0.00434298	-23.8938	21	16.95	-4.05	1.05	1.05	0	0	-6.04281	3.95984	3.73419	-0.22565
10	15	2.67	MVCT2	__Lung_DC	0.956439	0.916516	26.4671	1.64002	1.64002	1.83347	0.902344	5.77782	3.79371	3.20071	4.1122	1.18634	1.24255	-0.0562105	-4.73813	36	36.3	-0.3	-0.833333	1.5	1.5	0	0	16.6917	17.1081	-0.416405	-2.49468	-0.37915	-2.83115	13.3921	13.7712	-1.37457	44.25	43.65	-0.6	1.05	1.05	0	0	-1.46374	9.14904	9.01706	-0.131986
10	15	2.67	MVCT2	__Esophagus_DC	0.722924	0.566078	7.84967	1.87028	1.87028	1.91935	1.80469	4.51172	3.79371	2.34819	1.87036	0	0	0		17.25	16.65	0.6	3.47826	1.35	1.35	0	0	2.43632	1.56089	0.875428	35.9325	0.532639	67.3683	0.790637	0.257998	13.6612	23.7	27.45	3.75	1.2	1.2	0	0	1.07545	6.4658	6.53609	0.0702923
10	15	2.67	MVCT2	__SpinalCanal_DC	0.879944	0.785625	4.669	1.15306	1.15306	1.31033	1.27045	2.72289	2.41807	1.51849	0.784861	0	0	0	0	18.15	18.15	0	0	1.05	1.05	0	0	3.16208	3.27228	0.110208	3.4853	-0.0607375	-7.91159	0.767703	0.706965	-10	22.95	25.5	-2.55	0.05	0.75	-93.3333	-0.7	-0.494331	5.91559	5.94498	-0.0293879
10	15	2.67	MVCT3	__Breast_DC	0.936876	0.881247	12.5709	1.71455	1.71455	1.83177	1.27611	6.3645	4.0354	2.71272	6.66943	88.4848	88.3061	0.178704	0.20196	41.55	41.55	0	0	33	32.25	2.27273	0.75	100	100	-1.42109e-14	-2.22045e-14	-1.42109e-14	-2.22045e-14	100	100	0	43.8	43.8	0	22.95	23.4	1.92308	0.45	0.126052	39.3933	39.4431	0.0497187
10	15	2.67	MVCT3	__LN_AX_DC
10	15	2.67	MVCT3	__LN_IMN_DC	0.646208	0.477332	8.32332	1.73942	1.73942	1.92841	1.80469	4.57231	3.25345	2.39348	3.89864	99.956	99.8233	0.132774	0.132833	43.5	43.5	0	0	39.15	38.85	0.766284	0.3	100	100	1.42109e-14	1.11022e-14	1.42109e-14	1.11022e-14	100	100	-0.340136	44.25	44.1	-0.15	37.5	38.1	1.5748	0.6	0.55549	40.9411	41.1698	0.228694
10	15	2.67	MVCT3	__LN_Sclav_DC	0.809836	0.68044	9.80546	2.07908	2.07908	2.15029	2.0177	4.74705	4.0354	2.56524	1.93584	98.8497	99.6604	-0.810696	-0.82013	42.3	42.3	0	0	38.85	39	-0.3861	-0.15	100	100	0	0	0	0	100	100	0	43.35	43.35	0	36.75	34.05	-7.92952	-2.7	-0.123379	40.7391	40.6889	-0.0502016
10	15	2.67	MVCT3	__CTV_sein_DC	0.928994	0.867404	12.5709	1.78528	1.78528	1.86005	1.27611	5.75693	3.79371	2.62941	5.2915	96.9123	98.0434	-1.1311	-1.16714	41.7	41.7	0	0	37.65	38.1	-1.19522	-0.45	100	100	1.42109e-14	0	1.42109e-14	0	100	100	0	43.8	43.8	0	33.45	31.95	-4.69484	-1.5	-0.102323	39.9709	39.93	-0.0408578
10	15	2.67	MVCT3	__CTVN_cmisus_DC	0.79053	0.653618	10.0885	1.91427	1.91427	1.92216	1.80469	4.39063	3.57265	2.29741	1.90622	98.9818	99.5241	-0.542263	-0.547841	42.6	42.6	0	0	38.85	39	-0.3861	-0.15	100	100	2.84217e-14	2.22045e-14	2.84217e-14	2.22045e-14	100	100	-0.340136	44.25	44.1	-0.15	35.4	34.05	-3.96476	-1.35	-0.055058	40.7688	40.7463	-0.0224341
10	15	2.67	MVCT3	__CTVT_DC	0.840512	0.7249	7.6925	2.5162	2.5162	2.55428	2.65786	4.77511	4.57231	2.94438	3.52166	99.5997	98.6201	0.979564	0.983502	40.5	40.5	0	0	38.7	38.4	0.775194	0.3	100	100	0	0	0	0	100	100	0.3663	40.8	40.95	0.15	35.85	36.75	2.44898	0.9	0.114574	39.6987	39.7442	0.0455365
10	15	2.67	MVCT3	__PTV_sein_DC	0.932608	0.873726	12.9537	1.86925	1.86925	1.93766	1.27611	6.38054	4.39063	2.72455	7.93221	88.1354	89.8965	-1.76111	-1.99819	41.7	41.7	0	0	32.1	33.3	-3.73832	-1.2	100	100	1.42109e-14	2.22045e-14	1.42109e-14	2.22045e-14	100	100	0	43.8	43.8	0	22.95	21.9	-4.79452	-1.05	-0.32382	39.5196	39.3921	-0.127559
10	15	2.67	MVCT3	__PTVN_cmisus_DC	0.87146	0.772202	10.8657	2.21587	2.21587	2.33665	2.0177	5.15806	4.10304	2.83419	1.71297	88.3473	83.4539	4.89334	5.53876	42.75	42.6	0.15	0.350877	34.05	33.15	2.64317	0.9	100	100	1.42109e-14	2.22045e-14	1.42109e-14	2.22045e-14	100	100	0	45.45	45.45	0	26.4	25.8	-2.32558	-0.6	0.654165	39.6883	39.9497	0.261336
10	15	2.67	MVCT3	__PTVT_DC	0.889549	0.801069	9.232	2.21146	2.21146	2.23126	2.0177	5.15806	4.48239	2.67377	4.33825	99.4591	99.8402	-0.381106	-0.383178	40.65	40.5	0.15	0.369004	38.7	38.7	0	0	100	100	-2.84217e-14	-3.33067e-14	-2.84217e-14	-3.33067e-14	100	100	0.364964	40.95	41.1	0.15	37.5	36.6	-2.45902	-0.9	0.023993	39.7498	39.7593	0.00953946
10	15	2.67	MVCT3	__Heart_DC	0.930301	0.869685	25.4276	2.45858	2.45858	2.82602	2.0177	7.55409	5.15806	4.26076	7.20996	0	0	0		9	9.9	-0.9	-10	1.2	1.2	0	0	0.00111314	0.0307913	-0.0296782	-2666.17	0.000418599	37.6052	0.00111314	0.000694541	-20.5607	19.35	16.05	-3.3	1.05	1.05	0	0	-4.27485	3.70222	3.55045	-0.151776
10	15	2.67	MVCT3	__Lung_DC	0.961585	0.926013	19.1347	1.52866	1.52866	1.66348	0.902344	5.16028	3.57265	2.52788	3.2081	0.532866	0.568525	-0.0356593	-6.69197	33.3	33.45	-0.15	-0.45045	1.35	1.35	0	0	13.8448	13.9677	-0.122946	-0.88803	-0.108185	-1.01599	10.6482	10.7564	-0.347222	43.35	43.2	-0.15	1.05	1.05	0	0	-0.731562	8.24907	8.18916	-0.0599088
10	15	2.67	MVCT3	__Esophagus_DC	0.674437	0.508793	12.0278	2.22699	2.22699	2.42649	2.0177	7.27493	5.12052	3.23699	1.93744	0	0	0		15	14.55	0.45	3	1.2	1.2	0	0	0.531613	0.0466584	0.484955	91.2232	0.0626479	88.3837	0.0708818	0.00823384	19.4631	18	22.35	4.35	1.2	1.2	0	0	-0.245468	5.88024	5.86584	-0.0143988
10	15	2.67	MVCT3	__SpinalCanal_DC	0.868114	0.766963	4.55551	1.19697	1.19697	1.34297	1.23235	2.75856	2.43591	1.54193	1.13515	0	0	0	0	15.9	14.7	-1.2	-7.54717	1.2	1.2	0	0	0.916597	0.0647382	-0.851859	-92.9371	-0.0354712	-87.406	0.0405821	0.00511091	-15	17.85	21	-3.15	0.07	1.05	-93.3333	-0.98	-5.65112	5.38978	5.71261	-0.322826
11	15	2.67	MVCT1	__Breast_DC	0.937406	0.882187	12.9549	1.94733	1.94733	1.97144	1.38107	5.57185	4.63776	2.72395	4.14314	93.5152	93.5583	-0.0431192	-0.0461093	42	42	0	0	35.55	35.4	0.421941	0.15	100	100	0	0	0	0	100	100	0.334448	44.7	44.85	0.15	26.55	26.85	1.11732	0.3	0.0389735	39.9212	39.9368	0.0155648
11	15	2.67	MVCT1	__LN_AX_DC
11	15	2.67	MVCT1	__LN_IMN_DC	0.572163	0.40072	8.51249	2.09705	2.09705	2.41781	2.18366	5.8768	4.50254	2.94223	1.66017	95.985	91.2414	4.74363	4.94205	42.75	42.75	0	0	37.8	37.2	1.5873	0.6	100	100	-1.42109e-14	-2.22045e-14	-1.42109e-14	-2.22045e-14	100	100	-1.02041	44.55	44.1	-0.45	34.35	37.35	8.03213	3	0.728225	40.0217	40.3153	0.293586
11	15	2.67	MVCT1	__LN_Sclav_DC	0.731458	0.576613	13.4249	3.00331	3.00331	3.25743	2.68397	8.28169	6.44484	4.04148	1.83168	96.1082	95.9102	0.197965	0.205981	41.85	42	-0.15	-0.358423	37.2	37.35	-0.403226	-0.15	100	100	1.42109e-14	2.22045e-14	1.42109e-14	2.22045e-14	100	100	-0.343643	43.8	43.65	-0.15	34.95	23.1	-51.2987	-11.85	-0.0595216	40.1615	40.1376	-0.0238906
11	15	2.67	MVCT1	__CTV_sein_DC	0.923318	0.857558	12.9549	2.10574	2.10574	2.15797	1.95312	5.4856	4.36732	2.75937	2.84272	99.0564	99.1679	-0.111585	-0.112648	42	42	0	0	38.55	38.55	0	0	100	100	0	0	0	0	100	100	0.334448	44.7	44.85	0.15	35.1	32.55	-7.8341	-2.55	-0.0185212	40.2568	40.2493	-0.00745465
11	15	2.67	MVCT1	__CTVN_cmisus_DC	0.723389	0.566648	13.4249	2.62101	2.62101	2.74516	2.18366	7.34395	5.4856	3.51072	7.22339	96.0982	95.0276	1.0706	1.11407	42	42.15	-0.15	-0.357143	37.35	37.35	0	0	100	100	1.42109e-14	2.22045e-14	1.42109e-14	2.22045e-14	100	100	-0.680272	44.4	44.1	-0.3	34.95	23.1	-51.2987	-11.85	0.0451008	40.134	40.1521	0.0181089
11	15	2.67	MVCT1	__CTVT_DC	0.756069	0.607806	8.67891	3.06545	3.06545	3.11101	2.76213	7.45101	5.8768	3.72227	8.12901	100	100	0	0	41.55	41.7	-0.15	-0.361011	39.45	39.45	0	0	100	100	0	0	0	0	100	100	0	42.6	42.6	0	38.55	39	1.15385	0.45	-0.0984238	40.3065	40.2669	-0.0396322
11	15	2.67	MVCT1	__PTV_sein_DC	0.93027	0.86963	13.5969	2.13579	2.13579	2.15057	1.38107	5.57797	4.63776	2.77665	3.13298	91.6845	89.1002	2.58431	2.8187	42	42	0	0	33.9	31.35	7.52212	2.55	100	100	0	0	0	0	100	100	0	44.85	44.85	0	21.6	24.15	10.559	2.55	0.563237	39.6198	39.8442	0.224417
11	15	2.67	MVCT1	__PTVN_cmisus_DC	0.798119	0.664058	15.6419	3.16845	3.16845	3.20701	2.76213	7.58515	5.94019	3.83684	8.80414	84.0387	78.1034	5.9353	7.06257	42.3	42.3	0	0	29.85	31.65	-6.03015	-1.8	99.7624	100	-0.237567	-0.238133	-0.569621	-0.572884	99.4304	100	0	45.15	45.15	0	21.9	12.3	-78.0488	-9.6	0.372812	39.139	39.2855	0.146461
11	15	2.67	MVCT1	__PTVT_DC	0.817407	0.691199	8.9494	2.80808	2.80808	2.8139	2.68397	6.07915	5.45604	3.35287	7.23152	99.4157	98.0656	1.3501	1.35803	41.55	41.7	-0.15	-0.361011	39.3	38.1	3.05344	1.2	100	100	-2.84217e-14	-2.22045e-14	-2.84217e-14	-2.22045e-14	100	100	0	42.75	42.75	0	31.35	34.8	9.91379	3.45	0.144858	40.2033	40.2616	0.058322
11	15	2.67	MVCT1	__Heart_DC	0.910235	0.835259	27.8959	3.10973	3.10973	3.5822	2.76213	9.76476	7.56331	4.85118	1.87365	0	0	0		16.5	16.35	0.15	0.909091	1.65	1.65	0	0	1.81978	1.76403	0.0557493	3.06351	-0.0157477	-1.48337	1.06161	1.07736	-4.7619	36.3	34.65	-1.65	1.2	1.35	11.1111	0.15	1.22452	4.47749	4.533	0.0555074
11	15	2.67	MVCT1	__Lung_DC	0.956933	0.917423	20.4246	1.72949	1.72949	1.82147	0.976562	5.52427	3.7255	2.7752	5.40129	0.388257	0.44798	-0.0597226	-15.3822	33.45	33.9	-0.45	-1.34529	1.35	1.35	0	0	13.3944	13.6293	-0.234902	-1.75374	-0.265833	-2.58269	10.2928	10.5587	0	43.35	43.35	0	0.9	0.9	0	0	-0.721346	7.85626	7.8	-0.056265
11	15	2.67	MVCT1	__Esophagus_DC	0.621021	0.450348	16.3681	2.65063	2.65063	2.94947	2.18366	7.8236	5.25895	3.96048	4.11834	0	0	0		17.1	15.9	1.2	7.01754	1.2	1.2	0	0	2.05457	1.28002	0.774542	37.6986	0.306149	59.2192	0.516977	0.210827	32.4074	21.9	32.4	10.5	1.05	1.2	12.5	0.15	7.50378	5.50153	5.94784	0.446313
11	15	2.67	MVCT1	__SpinalCanal_DC	0.875651	0.778808	5.6202	1.19592	1.19592	1.31716	1.0927	2.79991	2.54937	1.56311	0.619144	0	0	0	0	13.65	13.65	0	0	0.6	0.6	0	0	0.00470256	0.0135716	0.00886903	188.6	0.00886903	188.6	0.00470256	0.0135716	-5.40541	15.75	16.65	-0.9	0.03	0.6	-95	-0.57	4.57035	4.933	4.7174	0.215602
11	15	2.67	MVCT2	__Breast_DC	0.932295	0.873177	17.8431	1.71962	1.71962	2.03338	0.976562	7.75014	4.83902	3.39659	4.42318	91.5892	91.99	0.400891	0.437705	41.85	41.85	0	0	34.05	33.9	-0.440529	-0.15	100	100	0	0	0	0	100	100	1.02389	44.4	43.95	0.45	25.95	26.25	-1.14286	-0.3	0.0378332	39.8601	39.845	0.0150746
11	15	2.67	MVCT2	__LN_AX_DC
11	15	2.67	MVCT2	__LN_IMN_DC	0.52365	0.354692	10.7802	2.27009	2.27009	2.68369	2.18366	5.82293	4.97951	3.28097	4.20408	94.775	94.5175	-0.257541	-0.27174	42.6	42.75	0.15	0.352113	37.5	37.65	0.4	0.15	100	100	-1.42109e-14	-1.42109e-14	-1.42109e-14	-1.42109e-14	100	100	1.36519	44.55	43.95	0.6	34.05	36.6	-6.96721	-2.55	0.161907	40.1869	40.122	0.0649601
11	15	2.67	MVCT2	__LN_Sclav_DC	0.772359	0.629141	14.7527	2.68814	2.68814	2.78942	2.18366	7.99583	5.32434	3.73656	2.84924	99.4302	99.4755	0.0453683	0.0456283	42.15	42.15	0	0	38.85	38.85	0	0	100	100	-1.42109e-14	-1.42109e-14	-1.42109e-14	-1.42109e-14	100	100	0	43.8	43.8	0	35.25	34.05	3.52423	1.2	-0.0204785	40.5805	40.5888	-0.00831198
11	15	2.67	MVCT2	__CTV_sein_DC	0.919679	0.851301	17.8187	1.95298	1.95298	2.24864	1.38107	7.77145	4.85216	3.47665	3.43504	99.2808	99.6632	0.382342	0.385111	41.85	42	0.15	0.358423	38.7	38.85	0.387597	0.15	100	100	-2.84217e-14	-2.84217e-14	-2.84217e-14	-2.84217e-14	100	100	1.02389	44.4	43.95	0.45	35.1	33.6	4.46429	1.5	0.0727384	40.3217	40.2924	0.029308
11	15	2.67	MVCT2	__CTVN_cmisus_DC	0.748465	0.598038	14.7527	2.52595	2.52595	2.54605	2.18366	6.21891	4.88281	3.32416	3.08398	99.0141	98.7466	-0.26753	-0.270194	42.3	42.3	0	0	38.55	38.4	-0.389105	-0.15	100	100	-1.42109e-14	-1.42109e-14	-1.42109e-14	-1.42109e-14	100	100	1.02389	44.4	43.95	0.45	35.25	34.05	3.52423	1.2	-0.0697502	40.5188	40.5471	-0.0282817
11	15	2.67	MVCT2	__CTVT_DC	0.751079	0.601382	10.5276	3.55418	3.55418	3.76695	3.17249	8.26068	7.27429	4.4441	6.34128	100	100	-1.42109e-14	-1.42109e-14	41.25	41.85	0.6	1.45455	39.45	39.45	0	0	100	100	-1.42109e-14	-1.42109e-14	-1.42109e-14	-1.42109e-14	100	100	1.79211	42.6	41.85	0.75	39	38.7	0.775194	0.3	0.284445	40.433	40.3183	0.114683
11	15	2.67	MVCT2	__PTV_sein_DC	0.921498	0.854423	18.6787	2.11587	2.11587	2.34518	1.38107	7.81143	4.9918	3.5766	2.94194	92.0364	91.5064	-0.529914	-0.575766	42	42	0	0	34.5	33.15	-3.91304	-1.35	100	100	-1.42109e-14	-1.42109e-14	-1.42109e-14	-1.42109e-14	100	100	0	44.4	44.4	0	22.35	25.8	-13.3721	-3.45	-0.135345	39.8509	39.9049	-0.0540095
11	15	2.67	MVCT2	__PTVN_cmisus_DC	0.810597	0.681516	15.6419	3.13933	3.13933	3.22605	2.85611	8.05294	6.11537	3.89423	4.96854	91.6525	86.2622	-5.39034	-5.88128	42.3	42.45	0.15	0.35461	34.5	33.9	-1.73913	-0.6	100	100	0	0	-0.00049282	-0.00049282	100	99.9995	1.00334	45.3	44.85	0.45	20.1	24.9	-19.2771	-4.8	-0.553911	39.7445	39.9659	-0.221376
11	15	2.67	MVCT2	__PTVT_DC	0.803226	0.67116	10.1588	3.32527	3.32527	3.3779	2.92969	7.85434	6.90534	4.11185	5.22038	100	98.6406	-1.35939	-1.35939	41.4	41.85	0.45	1.08696	39.45	39	-1.14068	-0.45	100	100	-2.84217e-14	-2.84217e-14	-2.84217e-14	-2.84217e-14	100	100	0.352113	42.75	42.6	0.15	32.25	38.7	-16.6667	-6.45	0.080681	40.3666	40.3341	0.0325419
11	15	2.67	MVCT2	__Heart_DC	0.869276	0.768778	34.872	3.42339	3.42339	4.22423	2.76213	14.2805	9.95818	6.22153	4.19241	0.000841266	0	-0.000841266	-100	16.5	16.95	0.45	2.72727	1.8	1.65	-8.33333	-0.15	1.84335	1.98441	0.141057	7.65218	0.0185952	1.4805	1.25601	1.2746	-1.56863	37.65	38.25	-0.6	1.35	1.35	0	0	3.65858	4.75884	4.59088	0.167961
11	15	2.67	MVCT2	__Lung_DC	0.963064	0.928759	20.7419	1.41752	1.41752	1.45006	0.976562	3.85137	2.85611	2.10798	3.66482	1.15439	1.32828	0.173887	15.0631	36.45	36.9	0.45	1.23457	1.35	1.35	0	0	16.0676	16.3108	0.243198	1.51359	0.251282	1.95589	12.8475	13.0987	0	43.35	43.35	0	0.9	1.05	-14.2857	-0.15	0.397218	8.67469	8.64037	0.0343211
11	15	2.67	MVCT2	__Esophagus_DC	0.671364	0.505303	36.5077	3.3849	3.3849	4.8631	2.18366	25.9955	17.8988	9.12566	19.5062	0	0	0	0	20.55	17.85	-2.7	-13.1387	1.65	1.2	-27.2727	-0.45	5.28562	2.73438	-2.55123	-48.2675	-1.33644	-57.2522	2.33431	0.997867	-8.10811	25.5	27.75	-2.25	1.2	1.35	-11.1111	-0.15	-14.8353	5.9634	7.0022	-1.0388
11	15	2.67	MVCT2	__SpinalCanal_DC	0.890796	0.803095	4.85731	1.36355	1.36355	1.51008	1.26097	3.0068	2.85511	1.74835	1.43201	0	0	0	0	13.8	13.8	0	0	0	0	0	0	0.00912909	0.034823	0.0256939	281.451	0.0256939	281.451	0.00912909	0.034823	-3	14.55	15	-0.45	0.02	0.3	-93.3333	-0.28	-2.90767	4.48391	4.6182	-0.134282
11	15	2.67	MVCT3	__Breast_DC	0.932015	0.872686	20.4363	1.87351	1.87351	2.10971	1.38107	7.81143	4.36732	3.50319	7.8231	95.2405	95.1971	0.0434113	0.0455808	41.7	41.85	-0.15	-0.359712	36.9	36.75	0.406504	0.15	100	100	-2.84217e-14	-2.22045e-14	-2.84217e-14	-2.22045e-14	100	100	-0.340136	44.25	44.1	-0.15	30.75	31.05	0.966184	0.3	0.0157375	39.8877	39.894	0.00627832
11	15	2.67	MVCT3	__LN_AX_DC
11	15	2.67	MVCT3	__LN_IMN_DC	0.618201	0.447388	17.7818	2.07746	2.07746	2.08886	1.95312	4.47549	3.85137	2.96536	6.27692	89.9525	88.2154	1.73704	1.93107	42.45	42.45	0	0	33.6	36.9	-9.82143	-3.3	100	100	-2.84217e-14	-1.11022e-14	-2.84217e-14	-1.11022e-14	100	100	-1.72414	44.25	43.5	-0.75	34.65	27.15	-27.6243	-7.5	0.0193084	39.7764	39.7841	0.0076817
11	15	2.67	MVCT3	__LN_Sclav_DC	0.809002	0.679264	15.9636	2.49298	2.49298	2.7576	2.18366	7.25648	5.36793	3.522	2.12064	98.8384	97.6977	1.14076	1.15417	41.85	41.85	0	0	38.4	37.95	1.17188	0.45	100	100	1.42109e-14	0	1.42109e-14	0	100	100	-0.344828	43.65	43.5	-0.15	35.4	34.5	-2.6087	-0.9	0.196924	40.1637	40.2429	0.0792481
11	15	2.67	MVCT3	__CTV_sein_DC	0.919538	0.85106	20.4363	2.07947	2.07947	2.35308	1.38107	8.02721	4.36732	3.58941	7.32226	99.1777	99.4082	-0.230485	-0.232396	41.7	41.85	-0.15	-0.359712	38.55	38.55	0	0	100	100	0	0	0	0	100	100	-0.340136	44.25	44.1	-0.15	35.4	34.35	-3.05677	-1.05	-0.0034112	40.0701	40.0687	-0.00136682
11	15	2.67	MVCT3	__CTVN_cmisus_DC	0.785161	0.646308	18.6882	2.33138	2.33138	2.53209	2.18366	6.63879	4.73946	3.35359	2.67191	97.7256	96.3634	1.3623	1.394	42	42	0	0	37.95	37.8	0.395257	0.15	100	100	1.42109e-14	2.22045e-14	1.42109e-14	2.22045e-14	100	100	-0.344828	43.65	43.5	-0.15	35.4	27.15	-30.3867	-8.25	0.190989	40.1087	40.1855	0.0767497
11	15	2.67	MVCT3	__CTVT_DC	0.547693	0.377119	13.7359	5.10331	5.10331	5.12064	4.83902	10.6969	9.76476	5.9559	10.9864	99.9331	100	-0.0668747	-0.0669195	41.7	41.55	0.15	0.359712	39.3	39.3	0	0	100	100	-2.84217e-14	-2.22045e-14	-2.84217e-14	-2.22045e-14	100	100	0.352113	42.45	42.6	0.15	38.7	37.35	-3.61446	-1.35	0.15659	40.2146	40.2776	0.0630709
11	15	2.67	MVCT3	__PTV_sein_DC	0.924168	0.859026	20.8749	2.09095	2.09095	2.3377	1.38107	7.79497	4.73946	3.57171	7.4342	91.9028	90.6403	1.2625	1.37373	41.7	41.85	-0.15	-0.359712	34.65	33	4.7619	1.65	100	100	-2.84217e-14	-2.22045e-14	-2.84217e-14	-2.22045e-14	100	100	0	44.25	44.25	0	21.45	21.75	1.37931	0.3	0.251039	39.5994	39.6991	0.0996602
11	15	2.67	MVCT3	__PTVN_cmisus_DC	0.840004	0.724144	17.2372	2.85051	2.85051	3.00946	2.68397	8.24107	5.57185	3.8655	4.5796	83.6484	78.2068	5.44161	6.50533	42.15	42.15	0	0	32.85	32.4	1.36986	0.45	100	100	0	0	0	0	100	100	0	45.15	45.15	0	21.15	20.4	-3.67647	-0.75	0.642876	39.1439	39.3972	0.253275
11	15	2.67	MVCT3	__PTVT_DC	0.660846	0.49348	12.5381	4.30021	4.30021	4.51587	3.97325	10.6969	9.41673	5.52701	11.5943	94.874	98.1916	-3.31763	-3.49688	41.7	41.55	0.15	0.359712	34.95	38.25	-9.44206	-3.3	100	100	2.84217e-14	0	2.84217e-14	0	100	100	0	42.75	42.75	0	32.1	26.1	-22.9885	-6	-0.374784	40.1211	39.9713	-0.149806
11	15	2.67	MVCT3	__Heart_DC	0.91591	0.844865	28.6381	2.80388	2.80388	3.07805	2.18366	8.58539	6.21891	4.23481	5.01159	0	0	0		15.75	15.45	0.3	1.90476	1.8	1.65	8.33333	0.15	1.56745	1.53419	0.0332582	2.1218	-0.0539959	-6.27026	0.861142	0.915138	-2.15517	35.55	34.8	-0.75	1.35	1.5	10	0.15	-0.565533	4.57455	4.54882	-0.0257251
11	15	2.67	MVCT3	__Lung_DC	0.954574	0.913095	22.4636	1.61717	1.61717	1.77084	0.976562	5.55044	3.7255	2.77464	2.83796	0.463376	0.596625	-0.133249	-28.7562	34.5	34.95	-0.45	-1.30435	1.35	1.35	0	0	15.0557	15.2404	-0.184668	-1.22657	-0.201937	-1.71385	11.7826	11.9846	-0.701754	43.05	42.75	-0.3	0.9	0.9	0	0	-0.476741	8.31916	8.27968	-0.0394727
11	15	2.67	MVCT3	__Esophagus_DC	0.562032	0.390851	44.7784	4.20801	4.20801	6.19408	2.68397	33.3081	21.9466	11.4945	14.922	0	0	0		18.15	16.35	1.8	9.91736	1.65	1.2	27.2727	0.45	3.22955	1.62279	1.60676	49.752	0.658351	65.7457	1.00136	0.343009	31.9444	22.05	32.4	10.35	1.2	1.5	20	0.3	11.6062	5.60788	6.3442	0.736321
11	15	2.67	MVCT3	__SpinalCanal_DC	0.818294	0.692468	5.25324	1.35082	1.35082	1.49243	1.26731	2.98292	2.7511	1.71527	1.56187	0	0	0	0	13.8	13.65	-0.15	-1.08696	0.6	0.6	0	0	0.024921	0.00874088	-0.0161801	-64.9256	0.0040682	87.0635	0.00467268	0.00874088	-10.1695	15.9	17.7	-1.8	0.03	0.45	-93.3333	-0.42	-3.23627	4.9504	5.11596	-0.165566
12	25	2	MVCT1	__Breast_DC	0.91519	0.84364	19.6538	2.62671	2.62671	2.79388	1.8672	10.4267	7.50427	4.29801	10.8023	91.9768	93.5105	-1.53372	-1.66751	53.25	53.25	0	0	42.25	43	-1.77515	-0.75	100	100	0	2.22045e-14	0	2.22045e-14	100	100	0	57	57	0	32.5	26.25	-23.8095	-6.25	-0.187744	49.9542	49.8605	-0.09361
12	25	2	MVCT1	__LN_AX_DC
12	25	2	MVCT1	__LN_IMN_DC	0.458257	0.297233	17.9912	3.34043	3.34043	3.59592	2.64062	12.1391	8.45412	5.07647	9.57706	91.7346	83.3568	8.37773	9.13258	53	53.5	-0.5	-0.943396	46.75	36.75	21.3904	10	100	100	2.84217e-14	2.22045e-14	2.84217e-14	2.22045e-14	100	100	-4.10959	57	54.75	-2.25	30.5	43.5	29.8851	13	1.62462	49.1323	49.9437	0.811397
12	25	2	MVCT1	__LN_Sclav_DC	0.734769	0.58074	13.2417	3.01335	3.01335	3.10715	2.82723	7.18149	5.84308	3.80638	3.48022	98.7426	99.2295	-0.48682	-0.493019	51.75	52	-0.25	-0.483092	48	48.25	-0.520833	-0.25	100	100	0	0	0	0	100	100	-0.458716	54.75	54.5	-0.25	46	42.25	-8.87574	-3.75	-0.0189734	50.3712	50.3617	-0.00955531
12	25	2	MVCT1	__CTV_sein_DC	0.911356	0.837148	19.6873	2.58532	2.58532	2.75254	1.8672	10.1728	7.05908	4.21197	10.7978	97.3709	98.8858	-1.51485	-1.55575	53.25	53.25	0	0	47	48	-2.12766	-1	100	100	0	0	0	0	100	100	0	57	57	0	32.75	26.25	-24.7619	-6.5	-0.179785	50.3483	50.2579	-0.0903563
12	25	2	MVCT1	__CTVN_cmisus_DC	0.682071	0.517533	17.9427	3.1497	3.1497	3.27978	2.82723	8.45412	6.29591	4.24297	2.17976	97.4334	96.1755	1.25792	1.29106	52.25	52.5	-0.25	-0.478469	47.25	46.5	1.5873	0.75	100	100	-1.42109e-14	-2.22045e-14	-1.42109e-14	-2.22045e-14	100	100	-4.10959	57	54.75	-2.25	31.5	42.25	25.4438	10.75	0.276375	50.1447	50.2836	0.138971
12	25	2	MVCT1	__CTVT_DC	0.620658	0.449966	12.4096	4.76789	4.76789	5.14	4.33458	10.754	10.312	6.16884	6.32692	100	100	1.42109e-14	1.42109e-14	52.5	53.25	-0.75	-1.42857	49.75	50	-0.502513	-0.25	100	100	1.42109e-14	0	1.42109e-14	0	100	100	0	54.75	54.75	0	49.75	48	-3.64583	-1.75	-0.225022	51.1727	51.0578	-0.114892
12	25	2	MVCT1	__PTV_sein_DC	0.913744	0.841186	19.6538	2.70256	2.70256	2.78097	1.8672	10.0784	7.05908	4.22854	10.2486	90.3644	91.7257	-1.36131	-1.50646	53.25	53.25	0	0	36	38	-5.55556	-2	99.9125	99.9646	-0.0520994	-0.052145	-0.102311	-0.102504	99.8116	99.9139	0	57	57	0	12.5	9.75	-28.2051	-2.75	-0.363369	49.6027	49.4231	-0.179589
12	25	2	MVCT1	__PTVN_cmisus_DC	0.797637	0.663391	18.7038	3.36872	3.36872	3.60521	2.82723	9.52091	7.27266	4.64589	7.24801	83.7544	78.6237	5.13066	6.12584	52.75	53	-0.25	-0.473934	40.25	34.75	13.6646	5.5	100	100	-1.42109e-14	-2.22045e-14	0.00240068	0.00240092	99.9899	99.9875	0	58.25	58.25	0	18.75	18.5	-1.35135	-0.25	1.17414	48.6239	49.2016	0.577693
12	25	2	MVCT1	__PTVT_DC	0.726083	0.56996	11.2297	4.48798	4.48798	4.57616	4.49397	9.35744	8.28134	5.26446	8.58029	99.2077	97.7255	1.48226	1.49409	52.75	53	-0.25	-0.473934	48.75	47	3.58974	1.75	100	100	0	0	0	0	100	100	0	54.75	54.75	0	36.25	41.25	12.1212	5	-0.173661	50.9707	50.8823	-0.0883628
12	25	2	MVCT1	__Heart_DC	0.928639	0.866785	22.7155	3.02566	3.02566	3.09501	2.64062	7.39154	6.13417	3.80643	2.54497	0.295355	0.332293	-0.0369376	-12.5062	29.75	29.75	0	0	2.5	2.5	0	0	6.98286	6.82027	0.162592	2.32845	0.0926445	1.89008	4.90161	4.80897	-1.78571	57	56	-1	2	2	0	0	0.499454	7.8675	7.90699	0.0394918
12	25	2	MVCT1	__Lung_DC	0.949101	0.903132	22.1899	2.1138	2.1138	2.45407	1.32031	7.87611	5.28125	3.80314	3.97399	0.810616	0.752297	0.0583187	7.19438	44	43.75	0.25	0.568182	2.25	2.25	0	0	15.1042	14.9929	0.111218	0.736339	0.129126	1.02889	12.55	12.4209	0.947867	52.25	52.75	0.5	1.75	1.75	0	0	0.519131	10.3725	10.4267	0.054128
12	25	2	MVCT1	__Esophagus_DC	0.704133	0.543369	17.9262	2.81139	2.81139	3.32104	2.64062	10.5625	7.9328	4.52295	1.80409	0	0	0		18	17.5	0.5	2.77778	0	0		0	3.12095	2.71126	0.409687	13.127	0.0645513	14.9436	0.431965	0.367414	11.2245	21.75	24.5	2.75	1.75	1.75	0	0	-0.468981	6.44756	6.41747	-0.0300967
12	25	2	MVCT1	__SpinalCanal_DC	0.835224	0.717068	7.85514	1.56397	1.56397	1.71261	1.57356	3.3156	2.94044	1.97984	4.1851	0	0	0	0	15.5	15.5	0	0	0.75	0	-100	-0.75	0.00982704	0.0313414	0.0215144	218.93	0.0215144	218.93	0.00982704	0.0313414	-2.89855	16.75	17.25	-0.5	0.03	0.75	-96	-0.72	-5.6603	5.31822	5.63731	-0.319089
12	25	2	MVCT2	__Breast_DC	0.93908	0.885157	16.5216	2.01378	2.01378	2.07538	1.32031	6.90376	4.69156	3.11636	5.97277	97.582	97.7675	-0.185458	-0.190053	52.5	52.5	0	0	47.25	47.25	0	0	100	100	0	0	0	0	100	100	0	55.5	55.5	0	38.75	35	-10.7143	-3.75	-0.00218292	49.9057	49.9046	-0.00108938
12	25	2	MVCT2	__LN_AX_DC
12	25	2	MVCT2	__LN_IMN_DC	0.473463	0.310155	15.9534	3.18977	3.18977	3.49137	2.82723	10.7904	7.69868	4.67331	4.89495	86.2034	87.0583	-0.854889	-0.991712	52.5	52	0.5	0.952381	45.5	45.75	-0.549451	-0.25	100	100	0	0	0	0	100	100	0.930233	53.25	53.75	0.5	44	34.75	-26.6187	-9.25	0.122684	49.2501	49.3106	0.0604963
12	25	2	MVCT2	__LN_Sclav_DC	0.712001	0.552796	10.3346	2.95776	2.95776	3.17769	2.82723	6.86089	5.5227	3.6877	0.714438	99.4484	99.8505	-0.402073	-0.404303	51.25	51.25	0	0	48.5	49	-1.03093	-0.5	100	100	0	0	0	0	100	100	2.35849	51.75	53	1.25	46.75	44	-6.25	-2.75	-0.0914264	50.1291	50.0833	-0.0457894
12	25	2	MVCT2	__CTV_sein_DC	0.93117	0.871205	16.2557	2.06789	2.06789	2.10717	1.32031	6.41206	4.68391	3.03784	6.04496	98.934	99.3504	-0.416463	-0.420951	52.25	52.25	0	0	48	48	0	0	100	100	0	1.11022e-14	0	1.11022e-14	100	100	0	55.5	55.5	0	39	35	-11.4286	-4	0.0188534	49.9046	49.914	0.00941048
12	25	2	MVCT2	__CTVN_cmisus_DC	0.663248	0.496164	16.1481	3.00319	3.00319	3.1974	2.82723	7.53681	5.84308	3.98432	2.42608	96.6334	97.1271	-0.493722	-0.510923	51.5	51.5	0	0	46.75	47.25	-1.06952	-0.5	100	100	0	0	0	0	100	100	0.930233	53.25	53.75	0.5	44.5	34.75	-28.0576	-9.75	-0.0377783	49.938	49.9191	-0.0188586
12	25	2	MVCT2	__CTVT_DC	0.815922	0.689078	6.7323	2.79424	2.79424	2.95048	2.95231	5.0799	4.49397	3.23482	3.61111	100	100	0	0	51.5	51.25	0.25	0.485437	49	49	0	0	100	100	0	0	0	0	100	100	1.88679	52	53	1	48.5	48.5	0	0	0.207107	50.0756	50.1795	0.103925
12	25	2	MVCT2	__PTV_sein_DC	0.93698	0.881432	16.7186	2.2109	2.2109	2.2856	1.8672	6.60156	4.86644	3.21108	4.03942	93.1545	94.1774	-1.02288	-1.09805	52.25	52.25	0	0	41.5	43.5	-4.81928	-2	99.9967	99.9996	-0.00290792	-0.00290802	-0.015761	-0.0157644	99.9788	99.9946	0	55.5	55.5	0	16.75	15.25	-9.83607	-1.5	-0.244583	49.5597	49.4388	-0.120919
12	25	2	MVCT2	__PTVN_cmisus_DC	0.797019	0.662537	16.1481	3.44174	3.44174	3.52032	2.95231	8.28134	6.4054	4.31613	4.26567	88.3281	85.9246	2.40348	2.72108	52	51.75	0.25	0.480769	41.75	42.5	-1.79641	-0.75	100	100	1.42109e-14	2.22045e-14	-0.0221779	-0.0221828	99.9778	100	-0.444444	56.5	56.25	-0.25	30.25	17.25	-75.3623	-13	0.145062	49.1403	49.2117	0.0713875
12	25	2	MVCT2	__PTVT_DC	0.860892	0.75576	9.24218	2.89912	2.89912	3.11642	2.95231	5.80656	5.17139	3.48143	4.35772	99.4921	99.8983	-0.406214	-0.408288	52	51.75	0.25	0.480769	48.75	48.75	0	0	100	100	1.42109e-14	0	1.42109e-14	0	100	100	1.85185	53	54	1	45.75	42.75	-7.01754	-3	0.00171531	50.1642	50.165	0.000860485
12	25	2	MVCT2	__Heart_DC	0.910322	0.835405	29.1841	3.41	3.41	3.50941	2.82723	8.58384	6.90376	4.59138	2.95852	0.437979	0.582971	-0.144992	-33.1048	33	34.5	-1.5	-4.54545	2.75	3	-9.09091	-0.25	8.8324	9.02019	-0.187798	-2.12624	-0.208942	-3.34995	6.23718	6.44613	-1.35135	56.25	55.5	-0.75	2.25	2.25	0	0	-2.18065	8.9731	8.78161	-0.191496
12	25	2	MVCT2	__Lung_DC	0.952565	0.909427	14.737	1.94394	1.94394	2.02628	1.32031	5.80656	4.49397	2.74098	3.7539	1.08492	1.01139	0.0735342	6.77782	45	44.75	0.25	0.555556	2.25	2.5	-11.1111	-0.25	15.3187	15.6741	-0.355444	-2.32033	-0.339297	-2.70638	12.5369	12.8762	0	52	52	0	2	1.75	-14.2857	-0.25	-1.04958	10.6913	10.5803	-0.111048
12	25	2	MVCT2	__Esophagus_DC	0.641598	0.472318	15.26	2.99997	2.99997	3.51415	2.95231	9.33602	7.05908	4.4132	3.90592	1.11548	0.368199	0.747281	66.9919	42.75	38.75	4	9.35673	1.5	1.75	-16.6667	-0.25	12.8097	13.7188	-0.909077	-7.09677	-0.553555	-6.16521	8.9787	9.53225	3.73832	51.5	53.5	2	1.75	1.5	-16.6667	-0.25	-2.57426	8.86269	8.64027	-0.222423
12	25	2	MVCT2	__SpinalCanal_DC	0.824917	0.702007	5.22165	1.57628	1.57628	1.75147	1.64406	3.44724	3.09778	1.97645	1.58786	0	0	0	0	17.25	16.5	-0.75	-4.34783	1.25	1.25	0	0	2.52282	0.704923	-1.81789	-72.0581	-0.210449	-90.5243	0.232478	0.0220289	-12.3596	19.5	22.25	-2.75	0.05	1.25	-96	-1.2	-3.55412	6.52488	6.76533	-0.240447
12	25	2	MVCT3	__Breast_DC	0.926084	0.862343	19.4614	2.3473	2.3473	2.67847	1.8672	9.33602	6.60156	4.04255	5.08182	98.258	97.4044	0.853615	0.868749	55.5	55.5	0	0	47.5	47.25	0.526316	0.25	100	100	-1.42109e-14	0	-1.42109e-14	0	100	100	0	60.75	60.75	0	35	35	0	0	0.115802	49.9621	50.0201	0.0579243
12	25	2	MVCT3	__LN_AX_DC
12	25	2	MVCT3	__LN_IMN_DC	0.523091	0.35418	13.634	2.75575	2.75575	3.24721	2.64062	10.4267	7.77341	4.44417	7.01798	77.9343	84.4131	-6.47878	-8.31314	51.75	51.25	0.5	0.966184	45.25	45.75	-1.10497	-0.5	100	100	0	0	0	0	100	100	2.31481	52.75	54	1.25	45	44.5	-1.1236	-0.5	-0.345493	49.0032	48.8345	-0.16872
12	25	2	MVCT3	__LN_Sclav_DC	0.628338	0.458085	17.8775	3.92954	3.92954	4.54805	3.86861	10.0952	8.41126	5.37666	5.52787	96.0446	100	-3.95538	-4.11828	51.25	51.25	0	0	44.75	49	-9.49721	-4.25	100	100	0	0	0	0	100	100	0	53.75	53.75	0	48.5	31.75	-52.7559	-16.75	-1.0851	50.158	49.6196	-0.53842
12	25	2	MVCT3	__CTV_sein_DC	0.920079	0.851987	19.3177	2.33623	2.33623	2.64966	1.8672	9.17357	6.37879	3.94391	4.67457	99.19	98.6024	0.587561	0.592359	54.5	54.5	0	0	47.75	47.75	0	0	100	100	1.42109e-14	2.22045e-14	1.42109e-14	2.22045e-14	100	100	0	60.75	60.75	0	39	46	15.2174	7	0.0841978	49.8222	49.8642	0.0419846
12	25	2	MVCT3	__CTVN_cmisus_DC	0.625883	0.45548	16.5627	3.31267	3.31267	3.53413	2.95231	8.31567	7.05908	4.30706	4.92507	93.5515	96.8431	-3.29163	-3.51852	51.25	51.25	0	0	45	47	-4.44444	-2	100	100	-1.42109e-14	-1.11022e-14	-1.42109e-14	-1.11022e-14	100	100	0.462963	53.75	54	0.25	45	31.75	-41.7323	-13.25	-0.815139	49.9153	49.5117	-0.403589
12	25	2	MVCT3	__CTVT_DC	0.637487	0.467876	14.5614	4.6044	4.6044	4.60486	4.68391	10.0784	8.44048	5.44838	11.2035	100	100	1.42109e-14	1.42109e-14	52.25	50.75	1.5	2.87081	48.5	48.5	0	0	100	100	1.42109e-14	0	1.42109e-14	0	100	100	10.8225	51.5	57.75	6.25	48	48	0	0	0.429428	49.6467	49.8608	0.214116
12	25	2	MVCT3	__PTV_sein_DC	0.921282	0.854053	20.0055	2.54367	2.54367	2.84582	1.8672	9.73288	6.41206	4.14747	5.07665	96.1758	95.8263	0.349526	0.363424	53.75	54	-0.25	-0.465116	46.75	46.5	0.534759	0.25	100	100	0	0	0.011081	0.011081	100	99.9889	0	60.75	60.75	0	17.25	30.75	43.9024	13.5	0.0561456	49.6105	49.6384	0.0278698
12	25	2	MVCT3	__PTVN_cmisus_DC	0.775187	0.632903	15.1454	3.65621	3.65621	3.66226	3.12033	8.37829	6.514	4.35272	3.60761	81.0488	87.0398	-5.99101	-7.39186	51.25	51.5	-0.25	-0.487805	38	44.75	-17.7632	-6.75	99.9917	100	-0.00831071	-0.0083114	-0.0664857	-0.0665299	99.9335	100	0	54	54	0	22.5	16.25	-38.4615	-6.25	-1.25297	49.1652	48.5568	-0.608401
12	25	2	MVCT3	__PTVT_DC	0.745636	0.594433	14.2977	4.17482	4.17482	4.43078	3.86861	9.78637	8.58384	5.23157	10.8127	100	100	0	0	55.25	51.75	3.5	6.33484	48.5	48.5	0	0	100	100	0	0	0	0	100	100	4.60251	57	59.75	2.75	47.75	48	0.520833	0.25	0.595284	49.7742	50.0723	0.298072
12	25	2	MVCT3	__Heart_DC	0.904118	0.825014	28.2047	3.7013	3.7013	3.77081	2.95231	9.17287	7.39154	4.58909	7.45847	0.806706	0.728802	0.0779043	9.65709	39.75	37.75	2	5.03145	3.25	3	7.69231	0.25	11.0596	9.50384	1.55574	14.0669	1.3046	15.8123	8.25055	6.94595	0	54.75	54.75	0	2.5	2.5	0	0	3.79336	9.25412	9.61901	0.364883
12	25	2	MVCT3	__Lung_DC	0.953019	0.910253	20.4406	1.9084	1.9084	2.08996	1.32031	5.99039	4.68391	2.9286	3.25054	1.49078	1.42155	0.0692317	4.644	46.25	46	0.25	0.540541	2.5	2.5	0	0	18.6768	18.7706	-0.0937991	-0.502222	-0.0432795	-0.279311	15.4951	15.5383	-0.485437	51.75	51.5	-0.25	2	2	0	0	-0.151517	11.3919	11.3747	-0.0172345
12	25	2	MVCT3	__Esophagus_DC	0.561678	0.390509	24.5972	3.64629	3.64629	3.70627	2.95231	12.6145	7.29642	5.37004	6.49855	0.0951701	0	0.0951701	100	29	22.75	6.25	21.5517	2	1.75	12.5	0.25	8.04187	7.43262	0.609258	7.57607	1.63382	31.4997	5.18677	3.55295	27.6923	35.25	48.75	13.5	1.75	1.75	0	0	6.1122	7.55255	8.04422	0.491679
12	25	2	MVCT3	__SpinalCanal_DC	0.854108	0.745366	5.67994	1.69396	1.69396	1.8694	1.88059	3.46387	3.23655	2.09628	2.31735	0	0	0	0	15.75	15.5	-0.25	-1.5873	1.25	1.25	0	0	0.044484	0.0231616	-0.0213224	-47.9328	-0.0213224	-47.9328	0.044484	0.0231616	-2.89855	16.75	17.25	-0.5	0.05	1.25	-96	-1.2	0.141282	5.90152	5.89319	0.00832603
13	25	2	MVCT1	__Breast_DC	0.92434	0.859324	9.59586	1.60168	1.60168	1.71952	1.38107	4.97951	3.52104	2.26864	2.39392	88.4598	84.9748	3.48503	3.93967	53	53	0	0	41	38.5	6.09756	2.5	100	100	0	0	0	0	100	100	0	55.5	55.5	0	28.5	28.5	0	0	0.669555	49.2833	49.6155	0.332203
13	25	2	MVCT1	__LN_AX_DC
13	25	2	MVCT1	__LN_IMN_DC	0.66273	0.495584	11.1712	1.81331	1.81331	1.96818	1.38107	4.77496	3.17249	2.60555	4.16007	97.8789	94.012	3.86692	3.95071	56.75	56.25	0.5	0.881057	47.5	46	3.15789	1.5	100	100	1.42109e-14	1.11022e-14	1.42109e-14	1.11022e-14	100	100	0.823045	60.25	60.75	0.5	40	37.5	-6.66667	-2.5	0.914177	51.0252	51.4959	0.470764
13	25	2	MVCT1	__LN_Sclav_DC	0.779911	0.639225	9.76562	2.45495	2.45495	2.59009	2.18366	5.4856	4.73946	3.0515	1.59685	96.9081	98.4721	-1.56404	-1.61394	53	53	0	0	46.5	47.75	-2.68817	-1.25	100	100	0	0	0	0	100	100	0.458716	54.25	54.5	0.25	43	42.75	-0.584795	-0.25	-0.173289	50.7148	50.6271	-0.0877313
13	25	2	MVCT1	__CTV_sein_DC	0.928768	0.86701	8.02646	1.46019	1.46019	1.49815	1.38107	3.85137	2.92969	1.89308	2.44198	99.4337	99.4317	0.00205381	0.00206551	53	53.25	-0.25	-0.471698	48	48.25	-0.520833	-0.25	100	100	-1.42109e-14	-2.22045e-14	-1.42109e-14	-2.22045e-14	100	100	0	55.5	55.5	0	45	45.75	1.63934	0.75	-0.104876	50.5196	50.4667	-0.0529272
13	25	2	MVCT1	__CTVN_cmisus_DC	0.762683	0.616401	11.1712	2.19111	2.19111	2.22351	2.18366	4.73946	3.85137	2.68222	2.13807	97.0562	97.4992	-0.443001	-0.456438	53.5	53.5	0	0	46.75	47.25	-1.06952	-0.5	100	100	0	-2.22045e-14	0	-2.22045e-14	100	100	0.823045	60.25	60.75	0.5	42.25	37.5	-12.6667	-4.75	0.0339932	50.7442	50.7614	0.0172554
13	25	2	MVCT1	__CTVT_DC	0.679664	0.514766	9.72719	3.48131	3.48131	3.74532	3.52104	7.25648	6.41969	4.20992	5.93317	99.4049	90.5425	8.8624	8.91545	52.25	52.5	-0.25	-0.478469	48.25	40.5	16.0622	7.75	100	100	0	0	0	0	100	100	0	53.25	53.25	0	32.75	46.5	29.5699	13.75	1.37231	49.6829	50.3742	0.691292
13	25	2	MVCT1	__PTV_sein_DC	0.931795	0.8723	12.8758	1.62168	1.62168	1.67848	1.38107	4.36732	3.31939	2.13174	2.59593	96.011	94.4956	1.51535	1.57831	53.5	53.5	0	0	45.5	44.25	2.74725	1.25	100	100	0	-2.22045e-14	0	-2.22045e-14	100	100	0	55.75	55.75	0	25	28.5	12.2807	3.5	0.156936	50.2647	50.3437	0.0790073
13	25	2	MVCT1	__PTVN_cmisus_DC	0.855298	0.74718	12.6953	2.47367	2.47367	2.69008	2.18366	5.71221	4.73946	3.25361	3.20549	82.9447	78.5383	4.40637	5.31242	53.75	53.5	0.25	0.465116	41.75	40	4.19162	1.75	100	100	0	0	0	0	100	100	0	60.75	60.75	0	22.75	21.25	-7.05882	-1.5	0.835804	49.1768	49.5913	0.414486
13	25	2	MVCT1	__PTVT_DC	0.762307	0.61591	9.72719	2.8366	2.8366	3.11841	2.68397	7.70274	6.63879	3.87856	7.02569	98.9653	99.6309	-0.665623	-0.672582	52.5	53	-0.5	-0.952381	47.75	48.25	-1.04712	-0.5	100	100	1.42109e-14	2.22045e-14	1.42109e-14	2.22045e-14	100	100	-0.917431	55	54.5	-0.5	46	41.75	-10.1796	-4.25	-0.533441	50.6308	50.3621	-0.268652
13	25	2	MVCT1	__Heart_DC	0.940247	0.887232	19.3486	2.2824	2.2824	2.2947	2.18366	5.4856	4.3183	2.81053	2.4693	0	0	0		13.25	12.75	0.5	3.77358	1.75	1.5	14.2857	0.25	0.47122	0.377094	0.0941256	19.9749	0.0585557	36.3312	0.161172	0.102616	7.61905	24.25	26.25	2	1.25	1.25	0	0	3.20869	5.18375	5.35559	0.171845
13	25	2	MVCT1	__Lung_DC	0.961004	0.924936	16.5708	1.7315	1.7315	1.77635	0.976562	5.71221	4.1432	2.63516	5.35846	0.669491	0.714813	-0.0453214	-6.76953	41.5	42	-0.5	-1.20482	2	2	0	0	18.3046	18.7025	-0.39797	-2.17416	-0.355337	-2.43978	14.5643	14.9196	-4.36681	59.75	57.25	-2.5	1	1	0	0	-1.70307	10.3725	10.1988	-0.173693
13	25	2	MVCT1	__Esophagus_DC	0.572111	0.400669	13.8107	3.14571	3.14571	3.81607	2.76213	10.5179	9.18973	5.02142	4.46501	0	0	0		19.5	24.75	-5.25	-26.9231	1.5	1.25	16.6667	0.25	4.1024	8.76044	-4.65804	-113.544	-2.84542	-165.458	1.71972	4.56515	-20.1613	37.25	31	-6.25	1.25	1.25	0	0	-27.3676	8.47698	6.65552	-1.82145
13	25	2	MVCT1	__SpinalCanal_DC	0.888949	0.800098	3.93454	1.07072	1.07072	1.23825	1.0645	2.63802	2.44216	1.44652	0.51275	0	0	0	0	12.75	12.5	-0.25	-1.96078	0.5	0.5	0	0	0.0108225	0.00545494	-0.00536757	-49.5963	-0.00536757	-49.5963	0.0108225	0.00545494	-4.47761	16	16.75	-0.75	0.02	0.5	-96	-0.48	-6.29415	4.06234	4.3352	-0.272864
13	25	2	MVCT2	__Breast_DC	0.918598	0.84945	13.4559	1.65152	1.65152	1.90745	1.38107	5.97722	4.63776	2.75117	3.83485	84.5458	81.5753	2.97048	3.51345	52.25	52	0.25	0.478469	36.75	34.75	5.44218	2	100	100	1.42109e-14	2.22045e-14	1.42109e-14	2.22045e-14	100	100	0.456621	54.5	54.75	0.25	24.5	25.25	2.9703	0.75	0.74012	48.4731	48.8346	0.361434
13	25	2	MVCT2	__LN_AX_DC
13	25	2	MVCT2	__LN_IMN_DC	0.681641	0.517038	8.76481	1.72258	1.72258	1.90067	1.38107	5.40758	3.85137	2.49563	4.38512	90.6191	88.4483	2.17086	2.39559	53.75	53	0.75	1.39535	46.25	45.75	1.08108	0.5	100	100	0	0	0	0	100	100	2.5641	57	58.5	1.5	40.75	43.75	6.85714	3	0.57993	49.7996	50.0901	0.290487
13	25	2	MVCT2	__LN_Sclav_DC	0.74122	0.588841	10.2987	2.44224	2.44224	2.46736	2.5	5.48265	4.36732	2.93565	5.4221	87.6409	92.0335	-4.39254	-5.01197	52	52	0	0	43.75	44.25	-1.14286	-0.5	100	100	4.26326e-14	4.44089e-14	4.26326e-14	4.44089e-14	100	100	0	53.75	53.75	0	40.5	39.25	-3.18471	-1.25	-0.685377	49.487	49.1501	-0.336864
13	25	2	MVCT2	__CTV_sein_DC	0.905227	0.826862	12.2307	1.76544	1.76544	1.91649	1.38107	5.4856	3.97325	2.59073	4.07012	96.9755	96.8246	0.150843	0.155548	52.25	52	0.25	0.478469	47.25	47.25	0	0	100	100	2.84217e-14	2.22045e-14	2.84217e-14	2.22045e-14	100	100	0.456621	54.5	54.75	0.25	41.25	42.5	2.94118	1.25	0.0792809	49.8632	49.9028	0.0395634
13	25	2	MVCT2	__CTVN_cmisus_DC	0.730539	0.575472	10.0645	2.09857	2.09857	2.18117	2.18366	5	3.97325	2.61904	8.63307	88.2076	91.02	-2.81242	-3.18841	52.5	52.25	0.25	0.47619	44	44.25	-0.568182	-0.25	100	100	0	0	0	0	100	100	4.70085	55.75	58.5	2.75	39.25	39.25	0	0	-0.378384	49.5166	49.3299	-0.186656
13	25	2	MVCT2	__CTVT_DC	0.715836	0.557434	10.0645	3.17975	3.17975	3.31617	2.92969	6.98869	5.82293	3.88391	6.70804	89.6877	89.8873	-0.19953	-0.222472	51.75	51.75	0	0	39.5	40.25	-1.89873	-0.75	100	100	2.84217e-14	2.22045e-14	2.84217e-14	2.22045e-14	100	100	0	52.5	52.5	0	34	30	-13.3333	-4	-0.0406768	49.2693	49.2493	-0.0200331
13	25	2	MVCT2	__PTV_sein_DC	0.914241	0.842029	12.69	1.84363	1.84363	2.06289	1.38107	6.14585	4.36732	2.80221	4.94845	95.4242	94.6579	0.766301	0.803046	52.5	52.5	0	0	46.75	46.25	1.06952	0.5	100	100	-2.84217e-14	-2.22045e-14	-2.84217e-14	-2.22045e-14	100	100	0	55	55	0	36.25	37	2.02703	0.75	0.0586284	49.8559	49.8852	0.0292469
13	25	2	MVCT2	__PTVN_cmisus_DC	0.840844	0.725393	12.2056	2.49358	2.49358	2.67699	2.18366	6.11537	4.96017	3.21531	4.16958	75.5905	76.2654	-0.674909	-0.892849	53	53	0	0	39.25	39	0.636943	0.25	100	100	0	0	0	0	100	100	0	58.75	58.75	0	22.5	31.25	28	8.75	-0.080929	48.4798	48.4406	-0.0392025
13	25	2	MVCT2	__PTVT_DC	0.789086	0.651645	9.00253	2.65466	2.65466	2.89965	2.68397	6.68176	5.8768	3.58609	5.43376	98.7245	98.9735	-0.249033	-0.252251	52	52	0	0	47.75	47.75	0	0	100	100	-2.84217e-14	-2.22045e-14	-2.84217e-14	-2.22045e-14	100	100	-0.930233	54.25	53.75	-0.5	45.25	45.25	0	0	-0.0763159	49.9803	49.9422	-0.0381138
13	25	2	MVCT2	__Heart_DC	0.911805	0.837906	31.8521	2.57438	2.57438	2.99339	2.18366	9.62679	5.36793	4.75195	6.86635	0	0	0		13	13.5	-0.5	-3.84615	1.75	1.5	14.2857	0.25	0.597639	0.634359	-0.0367208	-6.14431	-0.0255706	-11.0183	0.232074	0.257645	-2.72727	28.25	27.5	-0.75	1.25	1.5	16.6667	0.25	-3.00568	5.2887	5.13438	-0.154323
13	25	2	MVCT2	__Lung_DC	0.952564	0.909425	21.1585	1.70882	1.70882	1.74823	0.976562	5.57185	3.97325	2.64585	3.56458	0.962249	1.04313	-0.0808847	-8.4058	44	44.25	-0.25	-0.568182	1.75	2	-14.2857	-0.25	19.7738	20.8052	-1.03134	-5.21569	-0.912172	-5.65591	16.1278	17.0399	0.425532	58.5	58.75	0.25	1	1	0	0	-3.8675	11.063	10.6511	-0.41193
13	25	2	MVCT2	__Esophagus_DC	0.700013	0.538477	9.81433	2.03886	2.03886	2.3866	1.95312	6.6631	5.4856	3.11999	12.0438	0	0.18771	-0.18771	-inf	27.75	34	-6.25	-22.5225	1	1	0	0	11.5125	17.783	-6.2706	-54.4679	-3.9952	-60.5738	6.59559	10.5908	-10.3261	50.75	46	-4.75	1	1	0	0	-28.4115	9.67138	7.53156	-2.13983
13	25	2	MVCT2	__SpinalCanal_DC	0.823413	0.699832	4.80585	1.30644	1.30644	1.42783	1.44033	2.76652	2.56019	1.6212	1.30627	0	0	0	0	17.25	16	-1.25	-7.24638	0	0	0	0	2.08732	1.46086	-0.626458	-30.0126	-0.276151	-49.0665	0.562811	0.286659	-4.30108	22.25	23.25	-1	0.03	0.75	-96	-0.72	-2.48531	4.50868	4.62359	-0.114911
13	25	2	MVCT3	__Breast_DC	0.927075	0.864063	10.5276	1.61205	1.61205	1.7679	1.38107	4.88281	3.7255	2.42803	2.53519	86.9611	83.661	3.30008	3.79489	52.5	52.25	0.25	0.47619	40.25	38	5.59006	2.25	100	100	-1.42109e-14	0	-1.42109e-14	0	100	100	1.80995	54.25	55.25	1	28.5	30.75	7.31707	2.25	0.731137	48.9122	49.2725	0.360249
13	25	2	MVCT3	__LN_AX_DC
13	25	2	MVCT3	__LN_IMN_DC	0.613205	0.442174	9.95902	2.00183	2.00183	2.11652	1.38107	6.17632	4.35261	2.77394	3.13627	92.5716	94.6871	-2.11543	-2.28519	56	55	1	1.78571	43.75	47	-7.42857	-3.25	100	100	-1.42109e-14	0	-1.42109e-14	0	100	100	0.840336	59	59.5	0.5	45.75	39.25	-16.5605	-6.5	-0.0776954	50.8553	50.8158	-0.0394815
13	25	2	MVCT3	__LN_Sclav_DC	0.756905	0.608887	17.4688	2.52636	2.52636	2.90825	2.18366	7.34395	5.4856	3.87135	1.8518	93.5708	98.1857	-4.61488	-4.93197	52.5	52.75	-0.25	-0.47619	45	47.75	-6.11111	-2.75	100	100	2.84217e-14	0	2.84217e-14	0	100	100	0	53.75	53.75	0	44.5	40.75	-9.20245	-3.75	-0.744179	50.3855	50.0133	-0.372189
13	25	2	MVCT3	__CTV_sein_DC	0.917651	0.847833	10.5179	1.61336	1.61336	1.69093	1.38107	4.1432	3.31939	2.27177	2.25739	98.8898	98.8847	0.00509706	0.00515428	52.5	52.5	0	0	47.75	47.75	0	0	100	100	2.84217e-14	2.22045e-14	2.84217e-14	2.22045e-14	100	100	1.80995	54.25	55.25	1	43.5	45.25	3.8674	1.75	0.015651	50.1553	50.1631	0.00785105
13	25	2	MVCT3	__CTVN_cmisus_DC	0.738334	0.585205	16.9141	2.29658	2.29658	2.50149	2.18366	6.24281	4.88281	3.37772	4.1441	93.4326	97.4379	-4.0053	-4.28683	53.25	53.25	0	0	44.75	47.25	-5.58659	-2.5	100	100	1.42109e-14	0	1.42109e-14	0	100	100	0.840336	59	59.5	0.5	43.25	39.25	-10.1911	-4	-0.679354	50.4619	50.1214	-0.340502
13	25	2	MVCT3	__CTVT_DC	0.726025	0.569889	8.34375	3.24625	3.24625	3.3084	3.17249	6.21891	5.4856	3.69262	4.58117	98.845	89.3659	9.47917	9.58993	52	52	0	0	47.75	38.75	18.8482	9	100	100	0	0	0	0	100	100	0.471698	52.75	53	0.25	31.5	45.75	31.1475	14.25	1.6318	49.2551	50.0722	0.817079
13	25	2	MVCT3	__PTV_sein_DC	0.927328	0.864503	11.5953	1.68087	1.68087	1.78693	1.38107	4.83902	3.52104	2.41568	3.43008	95.0762	95.9366	-0.86033	-0.904884	52.75	53	-0.25	-0.473934	45.25	46	-1.65746	-0.75	100	100	-1.42109e-14	0	-1.42109e-14	0	100	100	0	55.25	55.25	0	25.75	31.5	18.254	5.75	-0.180878	50.0891	49.9986	-0.0904363
13	25	2	MVCT3	__PTVN_cmisus_DC	0.833218	0.714116	15.8667	2.73506	2.73506	2.81414	2.18366	7.34395	5.4856	3.80636	5.95667	78.0319	80.2808	-2.24889	-2.88202	53.25	53.5	-0.25	-0.469484	39.5	41.75	-5.6962	-2.25	100	100	-1.42109e-14	-2.22045e-14	-1.42109e-14	-2.22045e-14	100	100	0	59.5	59.5	0	27.5	28.25	2.65487	0.75	-0.711825	49.2346	48.8866	-0.347987
13	25	2	MVCT3	__PTVT_DC	0.812374	0.684032	8.1109	2.52752	2.52752	2.63773	2.18366	6.6631	5.69787	3.27771	5.1345	96.9846	98.5783	-1.59374	-1.64329	52.25	52.25	0	0	47	47.75	-1.59574	-0.75	100	100	0	0	0	0	100	100	0	54.5	54.5	0	43	39.25	-9.55414	-3.75	-0.155627	50.1402	50.0623	-0.0779107
13	25	2	MVCT3	__Heart_DC	0.930783	0.870528	17.7727	2.42326	2.42326	2.5047	2.18366	5.45604	4.63776	3.05741	1.99325	0	0	0		13.25	13.5	-0.25	-1.88679	1.75	1.75	0	0	0.596696	0.669771	-0.073075	-12.2466	-0.0415578	-17.5963	0.236173	0.277731	1.73913	28.25	28.75	0.5	1.25	1.25	0	0	-1.29906	5.46242	5.39237	-0.07005
13	25	2	MVCT3	__Lung_DC	0.96081	0.924575	20.8042	1.64576	1.64576	1.69895	0.976562	5.45604	3.85137	2.5264	5.10097	0.693249	0.731041	-0.037792	-5.45143	42.5	43	-0.5	-1.17647	2	1.75	12.5	0.25	19.2683	19.6196	-0.351238	-1.82288	-0.321815	-2.07105	15.5387	15.8606	-1.2931	58.75	58	-0.75	1	1	0	0	-1.22122	10.6002	10.4723	-0.127889
13	25	2	MVCT3	__Esophagus_DC	0.738499	0.585413	13.1325	2.04693	2.04693	2.04796	1.38107	5.4856	4.02647	2.90611	2.38185	0	0	0		18	20.25	-2.25	-12.5	2	1.25	37.5	0.75	3.13154	4.03691	-0.905364	-28.9111	-1.07779	-110.276	0.977361	2.05515	-36.1111	36.75	27	-9.75	1.25	1.5	16.6667	0.25	0.223374	7.64566	7.66277	0.0171166
13	25	2	MVCT3	__SpinalCanal_DC	0.908941	0.833082	4.78039	1.15071	1.15071	1.28404	1.09576	2.65048	2.47438	1.48274	2.48474	0	0	0	0	11.75	12	0.25	2.12766	0	0.5	0	0.5	0.00577134	0.00558909	-0.000182249	-3.15784	-0.000182249	-3.15784	0.00577134	0.00558909	5.08475	15.5	14.75	0.75	0.02	0.75	-97.3333	-0.73	-0.334294	4.11708	4.13089	-0.0138093
14	25	2	MVCT1	__Breast_DC	0.917166	0.847004	17.4946	1.63069	1.63069	1.74029	0.976562	5.29164	3.7255	2.62497	3.18327	87.7476	89.6434	-1.89582	-2.16054	53	52.75	0.25	0.471698	40.25	44	-9.31677	-3.75	100	100	0	0	-0.00142952	-0.00142954	99.9986	100	0	55.5	55.5	0	31.5	19	-65.7895	-12.5	-0.570652	49.7603	49.478	-0.282347
14	25	2	MVCT1	__LN_AX_DC
14	25	2	MVCT1	__LN_IMN_DC	0.609201	0.438022	13.632	2.22174	2.22174	2.44635	2.18366	7.27874	4.36732	3.25041	5.67202	89.1166	96.2325	-7.11591	-7.98495	56	54.75	1.25	2.23214	37.25	47	-26.1745	-9.75	100	100	-2.84217e-14	-2.22045e-14	-2.84217e-14	-2.22045e-14	100	100	3.79747	57	59.25	2.25	44.25	27.25	-62.3853	-17	-1.33649	50.6157	49.9481	-0.667553
14	25	2	MVCT1	__LN_Sclav_DC	0.773549	0.630722	8.26068	2.35456	2.35456	2.47266	2.18366	5.23743	4.36732	2.89222	2.54039	99.3803	99.2067	0.173565	0.174648	51	51.25	-0.25	-0.490196	47.75	47.75	0	0	100	100	1.42109e-14	0	1.42109e-14	0	100	100	0	53.5	53.5	0	46	45	-2.22222	-1	-0.0322306	49.4986	49.4826	-0.0159485
14	25	2	MVCT1	__CTV_sein_DC	0.905491	0.827303	18.1684	1.64859	1.64859	1.77624	0.976562	5.25895	3.85137	2.6224	4.34166	93.8265	96.8134	-2.98682	-3.18334	53	53	0	0	40.25	46.5	-15.528	-6.25	100	100	-1.42109e-14	-2.22045e-14	-0.00179565	-0.00179569	99.9982	100	0	55.5	55.5	0	31.5	19	-65.7895	-12.5	-0.73168	50.2926	49.9272	-0.365308
14	25	2	MVCT1	__CTVN_cmisus_DC	0.737796	0.58453	14.1132	2.32692	2.32692	2.4731	2.18366	5.4856	4.36732	3.03304	1.98431	97.3474	98.4875	-1.14018	-1.17125	53	52.75	0.25	0.471698	47	47.5	-1.06383	-0.5	100	100	-1.42109e-14	0	-1.42109e-14	0	100	100	3.79747	57	59.25	2.25	44.5	27.25	-63.3028	-17.25	-0.205921	49.6767	49.5746	-0.102085
14	25	2	MVCT1	__CTVT_DC	0.810517	0.681403	7.0118	2.19525	2.19525	2.29236	2.18366	5.16404	4.83902	2.76725	3.49501	100	100	0	0	51.25	51.25	0	0	48.75	48.5	0.512821	0.25	100	100	0	0	0	0	100	100	0.943396	52.5	53	0.5	47.75	48	0.520833	0.25	0.14461	49.8362	49.9084	0.0721724
14	25	2	MVCT1	__PTV_sein_DC	0.92294	0.856907	15.6229	1.69077	1.69077	1.72325	1.38107	4.83902	3.52104	2.41186	2.04256	81.6748	83.9709	-2.29612	-2.81129	53	53	0	0	25.75	30	-16.5049	-4.25	99.5903	99.9785	-0.388165	-0.389762	-0.570378	-0.574844	99.2231	99.7935	0.44843	55.5	55.75	0.25	13.75	6	-129.167	-7.75	-1.15608	48.7328	48.1758	-0.556952
14	25	2	MVCT1	__PTVN_cmisus_DC	0.835809	0.717932	14.0115	2.6596	2.6596	2.74089	2.68397	5.8768	4.83902	3.32983	2.77634	84.1038	79.697	4.4068	5.23971	53	53	0	0	34.25	40.75	-18.9781	-6.5	99.9346	100	-0.0653705	-0.0654132	-0.239069	-0.239642	99.7609	100	0	60	60	0	28.75	14.25	-101.754	-14.5	-0.124313	48.6607	48.6003	-0.0604166
14	25	2	MVCT1	__PTVT_DC	0.856368	0.748814	8.0519	1.95702	1.95702	2.10364	1.95312	5.18723	4.36732	2.66216	3.66952	97.0655	97.4186	-0.353048	-0.363722	52	52.25	-0.25	-0.480769	46.25	46.75	-1.08108	-0.5	100	100	1.42109e-14	2.22045e-14	1.42109e-14	2.22045e-14	100	100	-1.40845	54	53.25	-0.75	40.5	37	-9.45946	-3.5	-0.244789	49.9605	49.8385	-0.121999
14	25	2	MVCT1	__Heart_DC	0.92153	0.854479	27.3434	2.75058	2.75058	2.91749	2.18366	7.00949	5.45604	4.07504	1.51256	0	0	0		10.25	11	-0.75	-7.31707	1.25	1.25	0	0	0.0221611	0.0576344	-0.0354733	-160.07	-0.000445644	-44.2404	0.00100732	0.00145297	2.53165	19.25	19.75	0.5	1	1	0	0	-2.68527	4.01587	3.91085	-0.105017
14	25	2	MVCT1	__Lung_DC	0.956767	0.917118	21.9203	1.87179	1.87179	2.15556	1.38107	7.57792	5	3.5154	3.52804	0.352158	0.502963	-0.150805	-42.823	39.75	41	-1.25	-3.14465	1.25	2	-60	-0.75	15.8507	17.0016	-1.1509	-7.26086	-0.998471	-8.08007	12.3572	13.3557	-0.917431	55	54.5	-0.5	1	0.5	-100	-0.5	-4.72216	10.5597	10.0835	-0.476159
14	25	2	MVCT1	__Esophagus_DC	0.576066	0.40456	16.0126	2.75436	2.75436	2.88018	2.18366	8.02646	6.90534	3.67235	4.98401	0	0	0		23.5	24.25	-0.75	-3.19149	1.25	1	20	0.25	8.12202	9.72715	-1.60513	-19.7627	-1.30804	-30.7653	4.25167	5.55971	10.7143	37.5	42	4.5	1	1.25	20	0.25	-1.06079	6.97669	6.90346	-0.0732309
14	25	2	MVCT1	__SpinalCanal_DC	0.872857	0.774397	4.57046	1.05404	1.05404	1.19853	1.02346	2.66873	2.36131	1.40931	0.937039	0	0	0	0	14	13.75	-0.25	-1.78571	1.25	1.25	0	0	0.231825	0.00454607	-0.227279	-98.039	-0.00936342	-67.3168	0.0139095	0.00454607	-16.8675	17.25	20.75	-3.5	0.04	1	-96	-0.96	1.86113	5.8927	5.78503	0.107667
14	25	2	MVCT2	__Breast_DC	0.889637	0.801213	19.1829	1.94569	1.94569	2.124	1.38107	7.8125	5.09447	3.20778	8.93272	91.1721	88.9615	2.2106	2.42465	52.5	52.5	0	0	43	41	4.65116	2	100	100	1.42109e-14	0	1.42109e-14	0	100	100	-0.454545	55.25	55	-0.25	27.25	31.5	13.4921	4.25	0.373548	49.4835	49.669	0.185538
14	25	2	MVCT2	__LN_AX_DC
14	25	2	MVCT2	__LN_IMN_DC	0.596692	0.425204	8.1109	2.12978	2.12978	2.21099	2.18366	4.89453	3.97325	2.6511	5.24391	85.976	91.2399	-5.26392	-6.12254	54.5	53.75	0.75	1.37615	44.75	46.5	-3.91061	-1.75	100	100	1.42109e-14	2.22045e-14	1.42109e-14	2.22045e-14	100	100	-1.79372	56.75	55.75	-1	45.75	41.25	-10.9091	-4.5	-0.269639	49.8446	49.7105	-0.134039
14	25	2	MVCT2	__LN_Sclav_DC	0.757176	0.609238	9.16005	2.30281	2.30281	2.43199	2.18366	5.18723	4.02647	2.86614	3.87755	96.8399	96.2393	0.600583	0.620182	50.75	50.75	0	0	47.25	47.25	0	0	100	100	-1.42109e-14	-1.11022e-14	-1.42109e-14	-1.11022e-14	100	100	0	52	52	0	44.75	46	2.71739	1.25	0.125036	49.0864	49.1478	0.0614525
14	25	2	MVCT2	__CTV_sein_DC	0.879932	0.785606	19.1829	1.92865	1.92865	2.07392	1.38107	7.5	4.88281	3.06686	8.75079	98.0625	98.1497	-0.0872429	-0.0889666	52.75	52.75	0	0	47.5	47.5	0	0	100	100	0	0	0	0	100	100	-0.454545	55.25	55	-0.25	40	39.25	-1.91083	-0.75	-0.0661399	50.2	50.1668	-0.0331802
14	25	2	MVCT2	__CTVN_cmisus_DC	0.737334	0.58395	9.3441	2.16557	2.16557	2.20698	2.18366	4.83902	3.7255	2.61908	4.75805	94.5704	95.1472	-0.576888	-0.61001	52.5	52	0.5	0.952381	46.75	47	-0.534759	-0.25	100	100	1.42109e-14	0	1.42109e-14	0	100	100	-1.79372	56.75	55.75	-1	44.75	41.25	-8.48485	-3.5	0.114999	49.2086	49.2653	0.0566545
14	25	2	MVCT2	__CTVT_DC	0.760891	0.614063	7.45101	2.32416	2.32416	2.40239	2.18366	5.45604	5.03224	2.97621	6.42719	100	100	0	0	52	51.5	0.5	0.961538	48.5	48.75	-0.515464	-0.25	100	100	0	0	0	0	100	100	1.38889	53.25	54	0.75	48	48	0	0	-0.0440012	50.0602	50.0382	-0.0220174
14	25	2	MVCT2	__PTV_sein_DC	0.891044	0.803499	16.597	2.05458	2.05458	2.17312	1.38107	7.45032	5.18723	3.08678	8.34819	90.9927	88.262	2.73066	3.00097	52.75	52.75	0	0	42.75	38.5	9.94152	4.25	100	100	-1.42109e-14	0	-1.42109e-14	0	100	100	0	55.25	55.25	0	20.5	25.75	20.3883	5.25	0.667183	49.3676	49.6992	0.331585
14	25	2	MVCT2	__PTVN_cmisus_DC	0.811156	0.682306	10.3605	2.81882	2.81882	2.9882	2.85611	6.11537	5.03224	3.44552	4.06275	81.6474	74.2348	7.41259	9.07878	52.25	52.25	0	0	40.75	40.75	0	0	100	100	0	0	0	0	100	100	0	59.75	59.75	0	30.75	25.75	-19.4175	-5	0.651889	48.1824	48.4985	0.316156
14	25	2	MVCT2	__PTVT_DC	0.818392	0.692608	8.0519	2.17752	2.17752	2.33475	1.95312	5.79509	5.36793	2.97966	5.80166	99.1192	98.8309	0.28831	0.290872	52.5	52.75	-0.25	-0.47619	48.25	48.25	0	0	100	100	1.42109e-14	2.22045e-14	1.42109e-14	2.22045e-14	100	100	-0.454545	55.25	55	-0.25	42.25	44.25	4.51977	2	0.00556633	50.1615	50.1643	0.00279231
14	25	2	MVCT2	__Heart_DC	0.90367	0.824269	22.8812	3.16149	3.16149	3.26938	2.76213	7.81143	5.4856	4.07981	2.86447	0	0	0		10	11.25	-1.25	-12.5	1.25	1.25	0	0	0.00642199	0.134431	-0.128009	-1993.3	-0.00733162	-684.986	0.00107033	0.00840195	-17.8082	21.5	18.25	-3.25	1	1	0	0	-6.78753	4.16987	3.90483	-0.265041
14	25	2	MVCT2	__Lung_DC	0.968328	0.9386	23.7834	1.65539	1.65539	1.68581	0.976562	5.36793	3.7255	2.69108	2.0789	0.341353	0.396808	-0.0554551	-16.2457	40	40.75	-0.75	-1.875	1.5	1.75	-16.6667	-0.25	17.1487	18.0003	-0.851593	-4.96594	-0.757211	-5.60675	13.5054	14.2626	-1.84332	55.25	54.25	-1	0.75	0.75	0	0	-3.11863	10.7805	10.4545	-0.326037
14	25	2	MVCT2	__Esophagus_DC	0.527055	0.357824	11.7594	2.66184	2.66184	3.01881	2.18366	8.43207	6.95857	3.88123	3.24724	0	0	0		32.25	27.25	5	15.5039	1.25	1.25	0	0	18.8108	17.0272	1.78356	9.48162	1.01854	8.78612	11.5926	10.574	12.1053	41.75	47.5	5.75	1	1.25	20	0.25	3.05381	8.53485	8.8037	0.268848
14	25	2	MVCT2	__SpinalCanal_DC	0.883218	0.790859	5.55911	1.41137	1.41137	1.54212	1.42049	3.26719	2.83825	1.80956	3.81341	0	0	0	0	14.25	14	-0.25	-1.75439	1.25	1.25	0	0	0.756458	0.156824	-0.599634	-79.2686	-0.109702	-96.0759	0.114182	0.00448069	-13.4831	19.25	22.25	-3	0.04	1.25	-96.8	-1.21	0.0809201	6.03526	6.03038	0.00487979
14	25	2	MVCT3	__Breast_DC	0.923797	0.858386	16.2302	1.66414	1.66414	1.74147	1.38107	5.4856	3.91295	2.47857	0.738853	89.751	89.1166	0.634445	0.706894	52.5	52.5	0	0	40.5	40	1.23457	0.5	100	100	1.42109e-14	0	1.42109e-14	0	100	100	0	55.25	55.25	0	31	30	-3.33333	-1	0.143366	49.359	49.4299	0.0708659
14	25	2	MVCT3	__LN_AX_DC
14	25	2	MVCT3	__LN_IMN_DC	0.681127	0.516447	6.90534	1.72968	1.72968	1.74238	1.38107	3.81361	3.08816	2.08957	2.91565	87.3234	89.4471	-2.12366	-2.43194	55.5	54.25	1.25	2.25225	42.5	46.25	-8.82353	-3.75	100	100	-4.26326e-14	-1.11022e-14	-4.26326e-14	-1.11022e-14	100	100	1.2605	58.75	59.5	0.75	45.25	35.25	-28.3688	-10	0.0876572	49.8834	49.9271	0.0437647
14	25	2	MVCT3	__LN_Sclav_DC	0.726407	0.57036	12.3133	2.47815	2.47815	2.6704	2.18366	6.59927	5.4856	3.34673	4.51168	99.8823	96.9495	2.93279	2.93625	51.5	51.5	0	0	48	46	4.16667	2	100	100	-2.84217e-14	-2.22045e-14	-2.84217e-14	-2.22045e-14	100	100	0	53.25	53.25	0	35.25	45	21.6667	9.75	0.544591	49.4384	49.7091	0.270711
14	25	2	MVCT3	__CTV_sein_DC	0.912256	0.838669	16.2302	1.62812	1.62812	1.65199	0.976562	4.97951	3.52104	2.34086	0.991832	96.2939	97.8195	-1.52555	-1.58426	52.5	52.5	0	0	46	47.5	-3.26087	-1.5	100	100	-2.84217e-14	-2.22045e-14	-2.84217e-14	-2.22045e-14	100	100	0	55.25	55.25	0	36.75	30	-22.5	-6.75	-0.223386	50.062	49.9504	-0.111582
14	25	2	MVCT3	__CTVN_cmisus_DC	0.720609	0.563244	12.8068	2.22464	2.22464	2.40874	2.18366	6.40737	4.97951	3.09603	4.32599	97.4223	95.4566	1.96567	2.01768	52.75	52.25	0.5	0.947867	47	46	2.12766	1	100	100	0	0	0	0	100	100	3.78151	57.25	59.5	2.25	34.5	35.25	2.12766	0.75	0.528365	49.4891	49.752	0.262872
14	25	2	MVCT3	__CTVT_DC	0.855011	0.746742	6.17632	1.87214	1.87214	1.89853	1.95312	3.97857	3.52104	2.2454	2.75293	100	100	0	0	51	51	0	0	48.25	48.5	-0.518135	-0.25	100	100	0	-1.11022e-14	0	-1.11022e-14	100	100	0.947867	52.25	52.75	0.5	48	47.75	-0.52356	-0.25	-0.141575	49.7426	49.6722	-0.0703234
14	25	2	MVCT3	__PTV_sein_DC	0.925612	0.861524	15.1603	1.72735	1.72735	1.80581	1.38107	5.52427	3.97325	2.54707	2.51556	87.464	90.9951	-3.53113	-4.03724	52.5	52.5	0	0	34.75	40.25	-15.8273	-5.5	99.9975	100	-0.0025012	-0.00250127	-0.0362675	-0.0362806	99.9637	100	0	55.25	55.25	0	23.75	16	-48.4375	-7.75	-0.944946	49.5139	49.0504	-0.4635
14	25	2	MVCT3	__PTVN_cmisus_DC	0.804835	0.673409	13.3976	2.7286	2.7286	2.90697	2.68397	7.04209	5.4856	3.57037	2.11287	83.8309	76.0544	7.77649	9.2764	52.75	52.75	0	0	38.5	36.75	4.54545	1.75	100	100	1.42109e-14	2.22045e-14	1.42109e-14	2.22045e-14	100	100	0	59.5	59.5	0	24.25	22.25	-8.98876	-2	1.23932	48.1689	48.7734	0.604457
14	25	2	MVCT3	__PTVT_DC	0.883786	0.79177	6.73429	1.82328	1.82328	1.90377	1.38107	4.83902	3.97325	2.40548	2.50654	97.7336	98.8483	-1.11473	-1.14058	51.75	51.75	0	0	47	48	-2.12766	-1	100	100	0	0	0	0	100	100	0	53	53	0	43	40.25	-6.8323	-2.75	-0.131053	49.7148	49.6497	-0.0650677
14	25	2	MVCT3	__Heart_DC	0.843478	0.729323	32.9199	4.15461	4.15461	5.21913	3.08816	20.1841	13.1142	7.8194	10.6945	0	0	0		9	11	-2	-22.2222	1	1.25	-25	-0.25	0.00270469	0.0593436	-0.0566389	-2094.1	0.00215522	79.6843	0.00270469	0.000549478	-36.2069	19.75	14.5	-5.25	1	1	0	0	-16.4549	4.05588	3.48279	-0.573091
14	25	2	MVCT3	__Lung_DC	0.961437	0.925737	20.3728	1.90154	1.90154	2.04738	0.976562	7.34395	4.73946	3.32993	3.13041	0.434894	0.6138	-0.178906	-41.1378	40.75	42.25	-1.5	-3.68098	1.25	2	-60	-0.75	18.2615	19.6577	-1.39618	-7.64546	-1.22539	-8.44919	14.503	15.7284	-2.22222	57.5	56.25	-1.25	1	0.75	-33.3333	-0.25	-5.28535	11.3846	10.8131	-0.571508
14	25	2	MVCT3	__Esophagus_DC	0.614889	0.443927	14.6339	2.56126	2.56126	2.88392	2.18366	8.82962	6.83593	3.91288	2.77926	0	0	0		17.75	19.25	-1.5	-8.4507	1.25	1.25	0	0	3.71783	6.54282	-2.82499	-75.9851	-0.773502	-162.281	0.476644	1.25015	5.17241	27.5	29	1.5	1.25	1.25	0	0	-12.6111	7.66359	6.80536	-0.858228
14	25	2	MVCT3	__SpinalCanal_DC	0.856154	0.748486	5.47847	1.4214	1.4214	1.5164	1.38262	3.17218	2.79518	1.78032	2.12705	0	0	0	0	13.25	14	0.75	5.66038	1.25	1	-20	-0.25	0.0366703	0.0281123	-0.00855807	-23.3379	-0.00855807	-23.3379	0.0366703	0.0281123	6.55738	16.25	15.25	1	0.04	1	-96	-0.96	2.05651	6.01755	5.89629	0.121258
15	15	2.67	MVCT1	__Breast_DC	0.919019	0.850171	20.8314	2.31854	2.31854	2.71187	1.45565	8.83021	6.50164	3.94625	2.20296	94.9835	91.4389	3.54462	3.73183	40.8	40.8	0	0	36.45	34.65	4.93827	1.8	100	100	-1.42109e-14	0	-1.42109e-14	0	100	100	0	42.75	42.75	0	25.5	27.6	7.6087	2.1	0.404849	39.3762	39.5362	0.160062
15	15	2.67	MVCT1	__LN_AX_DC
15	15	2.67	MVCT1	__LN_IMN_DC	0.167096	0.0911646	60.1843	12.2063	12.2063	22.0445	22.0172	49.5426	45.3218	27.7397	54.8666	66.0236	89.5537	-23.5301	-35.6389	40.5	41.25	-0.75	-1.85185	28.05	37.5	-33.6898	-9.45	100	100	0	0	0	0	100	100	-2.50896	42.9	41.85	-1.05	37.05	21.6	-71.5278	-15.45	-5.19421	39.4211	37.4746	-1.94651
15	15	2.67	MVCT1	__LN_Sclav_DC	0.805856	0.67484	12.1613	2.34829	2.34829	2.49586	2.30158	5.23823	4.11329	3.04753	2.54992	63.2724	74.8099	-11.5375	-18.2347	40.2	40.35	-0.15	-0.373134	27.9	31.05	-11.2903	-3.15	100	100	1.42109e-14	2.22045e-14	1.42109e-14	2.22045e-14	100	100	0	40.95	40.95	0	22.95	21.6	-6.25	-1.35	-2.55618	38.1862	37.2344	-0.951781
15	15	2.67	MVCT1	__CTV_sein_DC	0.920807	0.853236	20.4205	2.15567	2.15567	2.51461	1.45565	8.29846	6.17578	3.73761	2.68156	98.5432	96.5075	2.0357	2.0658	40.8	40.8	0	0	38.25	37.35	2.35294	0.9	100	100	-1.42109e-14	-2.22045e-14	-1.42109e-14	-2.22045e-14	100	100	0	42.75	42.75	0	25.5	33.75	24.4444	8.25	0.223792	39.6103	39.6991	0.0888436
15	15	2.67	MVCT1	__CTVN_cmisus_DC	0.78601	0.647459	11.3643	2.22735	2.22735	2.25335	2.30158	4.92551	3.8374	2.72497	7.55699	66.0236	77.0193	-10.9957	-16.6542	40.5	40.65	-0.15	-0.37037	28.05	31.2	-11.2299	-3.15	100	100	0	2.22045e-14	0	2.22045e-14	100	100	-1.79211	42.6	41.85	-0.75	22.95	21.6	-6.25	-1.35	-2.39843	38.3734	37.4746	-0.898802
15	15	2.67	MVCT1	__CTVT_DC	0.745276	0.593977	9.71547	3.38876	3.38876	3.85374	3.71118	7.67479	6.74164	4.38372	5.4798	100	100	-1.42109e-14	-1.42109e-14	40.5	40.5	0	0	39.15	39.15	0	0	100	100	-1.42109e-14	-1.11022e-14	-1.42109e-14	-1.11022e-14	100	100	0	41.25	41.25	0	38.4	38.4	0	0	0.0131381	39.8384	39.8436	0.00523471
15	15	2.67	MVCT1	__PTV_sein_DC	0.925226	0.860857	16.4168	2.28561	2.28561	2.57807	1.45565	8.01247	6.08063	3.66738	1.55118	91.4856	88.5562	2.92938	3.20202	40.8	40.8	0	0	34.5	31.8	7.82609	2.7	100	99.9936	0.00637984	0.00637984	0.0360326	0.0360326	100	99.964	0	42.75	42.75	0	15.15	25.35	40.2367	10.2	0.647454	39.1195	39.3744	0.254931
15	15	2.67	MVCT1	__PTVN_cmisus_DC	0.852672	0.74318	12.3944	2.5507	2.5507	2.57472	2.30158	5.81341	4.81677	3.07774	10.0044	57.9281	62.1558	-4.22766	-7.29811	40.65	40.65	0	0	22.8	24.45	-7.23684	-1.65	99.908	99.8999	0.00813245	0.00813994	-0.129889	-0.130735	99.3528	99.4827	0	43.05	43.05	0	15.15	15.75	3.80952	0.6	-2.21134	37.1217	36.3186	-0.803126
15	15	2.67	MVCT1	__PTVT_DC	0.794903	0.659617	9.81343	3.69443	3.69443	4.22858	4.10421	7.83208	7.1754	4.75861	4.02786	100	100	1.42109e-14	1.42109e-14	40.65	40.65	0	0	39	39	0	0	100	100	1.42109e-14	1.11022e-14	1.42109e-14	1.11022e-14	100	100	0	41.25	41.25	0	38.4	38.4	0	0	-0.00133431	39.8364	39.8359	-0.000531534
15	15	2.67	MVCT1	__Heart_DC	0.925847	0.861932	26.9393	3.32624	3.32624	3.3734	2.89291	7.77739	5.82258	4.31012	2.40074	0.0110962	0.105945	-0.0948491	-854.788	20.4	21.45	-1.05	-5.14706	1.05	0.9	14.2857	0.15	3.39227	3.7063	-0.314032	-9.25729	-0.307964	-14.6176	2.1068	2.41476	-7.95455	42.75	39.6	-3.15	0.75	0.75	0	0	-0.136542	5.3593	5.35199	-0.00730771
15	15	2.67	MVCT1	__Lung_DC	0.939109	0.885207	22.4116	1.81422	1.81422	1.94396	1.45565	5.72157	3.8374	2.99469	3.1749	0.820939	0.92297	-0.102032	-12.4286	33.75	34.5	-0.75	-2.22222	1.95	1.65	15.3846	0.3	11.44	12.0955	-0.65541	-5.72908	-0.596447	-6.82468	8.73957	9.33602	-0.359712	41.85	41.7	-0.15	1.05	1.2	12.5	0.15	-1.62767	8.05254	7.92357	-0.128969
15	15	2.67	MVCT1	__Esophagus_DC	0.726375	0.57032	12.0956	2.20123	2.20123	2.23451	2.05859	5.54293	4.2439	2.83356	1.21085	0	0	0		9.75	9.15	0.6	6.15385	0.75	0.75	0	0	0.059609	0.054095	0.00551397	9.25024	-0.00728715	-81.4995	0.00894134	0.0162285	3.93701	18.3	19.05	0.75	0.75	0.75	0	0	5.54154	2.81385	2.97893	0.165079
15	15	2.67	MVCT1	__SpinalCanal_DC	0.85112	0.740825	5.06565	1.36796	1.36796	1.46457	1.35826	2.97045	2.64319	1.69009	1.61323	0	0	0	0	13.8	13.95	0.15	1.08696	0.9	0.9	0	0	0.0114462	0.00504796	-0.00639828	-55.8985	-0.00639828	-55.8985	0.0114462	0.00504796	4.90196	16.05	15.3	0.75	0.05	0.9	-94.4444	-0.85	-0.795019	6.45441	6.50614	-0.051725
15	15	2.67	MVCT2	__Breast_DC	0.926374	0.862846	19.0376	2.1402	2.1402	2.18456	1.45565	6.74164	4.92551	3.10361	7.90627	93.2785	91.0676	2.21096	2.37027	41.4	41.4	0	0	35.4	33.3	5.9322	2.1	100	100	-1.42109e-14	-1.11022e-14	-1.42109e-14	-1.11022e-14	100	100	0	44.55	44.55	0	24.3	24.75	1.81818	0.45	0.362863	39.3861	39.5296	0.143438
15	15	2.67	MVCT2	__LN_AX_DC
15	15	2.67	MVCT2	__LN_IMN_DC	0.750281	0.60036	14.4321	1.81727	1.81727	1.89034	1.45565	5.10901	3.25492	2.70106	7.83173	91.6543	93.1434	-1.48915	-1.62475	41.4	41.4	0	0	37.65	37.65	0	0	100	100	0	0	0	0	100	100	-0.699301	43.2	42.9	-0.3	37.35	35.4	-5.50847	-1.95	-0.103765	39.6169	39.5758	-0.0410658
15	15	2.67	MVCT2	__LN_Sclav_DC	0.793142	0.657196	12.9009	2.25481	2.25481	2.4515	2.05859	6.22679	4.92551	3.10541	3.419	69.2058	73.6553	-4.44946	-6.42931	40.5	40.5	0	0	27.75	30.15	-8.64865	-2.4	100	100	2.84217e-14	3.33067e-14	-0.0102939	-0.010295	99.9897	100	0	41.55	41.55	0	22.35	19.8	-12.8788	-2.55	-0.976628	38.1431	37.7742	-0.368914
15	15	2.67	MVCT2	__CTV_sein_DC	0.922193	0.85562	17.7231	2.11925	2.11925	2.1292	1.45565	6.55825	4.92551	3.05335	7.2381	97.4074	96.9173	0.490132	0.503177	41.4	41.4	0	0	37.95	37.65	0.790514	0.3	100	100	1.42109e-14	0	1.42109e-14	0	100	100	0	44.55	44.55	0	24.3	30.15	19.403	5.85	0.0737895	39.6965	39.7259	0.0293135
15	15	2.67	MVCT2	__CTVN_cmisus_DC	0.794533	0.659109	11.9635	2.09749	2.09749	2.21243	2.05859	5.72157	4.2439	2.80661	7.53181	73.0937	76.6459	-3.55223	-4.85983	40.95	40.95	0	0	28.35	30.3	-6.87831	-1.95	100	100	0	0	-0.00852951	-0.00853024	99.9915	100	-0.699301	43.2	42.9	-0.3	21.15	19.8	-6.81818	-1.35	-0.724314	38.3601	38.0843	-0.27585
15	15	2.67	MVCT2	__CTVT_DC	0.715934	0.557553	11.6628	4.19839	4.19839	4.54553	4.36694	8.60859	7.46486	5.03018	6.83496	100	100	-1.42109e-14	-1.42109e-14	40.65	40.5	0.15	0.369004	38.85	39.15	-0.772201	-0.3	100	100	-1.42109e-14	-2.22045e-14	-1.42109e-14	-2.22045e-14	100	100	0.363636	41.1	41.25	0.15	38.4	38.25	-0.392157	-0.15	-0.07197	39.7671	39.7385	-0.0285998
15	15	2.67	MVCT2	__PTV_sein_DC	0.924644	0.85985	18.996	2.28866	2.28866	2.292	1.45565	7.1754	5.14648	3.22441	6.55879	89.071	89.9504	-0.879338	-0.987233	41.4	41.4	0	0	33.9	32.7	3.53982	1.2	100	99.984	0.0160409	0.0160409	0.0618592	0.0618592	100	99.9381	0	44.55	44.55	0	13.8	24.15	42.8571	10.35	0.11613	39.2744	39.3201	0.0456626
15	15	2.67	MVCT2	__PTVN_cmisus_DC	0.858397	0.751923	12.9828	2.40039	2.40039	2.43804	2.30158	5.96611	4.81677	3.02972	8.50195	58.9906	62.118	-3.12743	-5.30157	40.8	40.95	-0.15	-0.367647	23.1	24.15	-4.54545	-1.05	99.8696	99.9654	-0.0957669	-0.0958919	-0.245725	-0.247814	99.1572	99.4029	0	43.5	43.5	0	16.5	15.75	-4.7619	-0.75	-0.898671	37.0047	36.6751	-0.329589
15	15	2.67	MVCT2	__PTVT_DC	0.793876	0.658204	11.5122	3.93009	3.93009	4.30003	4.11719	8.29846	7.4934	4.92565	6.95918	99.9711	100	-0.0289115	-0.0289198	40.65	40.5	0.15	0.369004	38.85	39	-0.3861	-0.15	100	100	-1.42109e-14	-2.22045e-14	-1.42109e-14	-2.22045e-14	100	100	0	41.55	41.55	0	38.25	38.1	-0.393701	-0.15	0.0228142	39.7156	39.7246	0.00906287
15	15	2.67	MVCT2	__Heart_DC	0.931045	0.870986	28.0943	3.0396	3.0396	3.1345	2.5	8.1108	6.00178	4.13253	2.76031	0.0176144	0.0627525	-0.0451381	-256.258	20.4	20.55	-0.15	-0.735294	1.05	0.9	14.2857	0.15	3.34384	3.33387	0.00997026	0.298168	-0.0463646	-2.19371	2.11352	2.15989	-6.39098	42.45	39.9	-2.55	0.75	0.75	0	0	2.66946	5.1084	5.24851	0.140107
15	15	2.67	MVCT2	__Lung_DC	0.943398	0.892861	14.9297	1.67307	1.67307	1.728	1.0293	5	3.39813	2.45329	4.74298	1.00374	1.06081	-0.0570757	-5.68631	34.65	34.95	-0.3	-0.865801	1.95	1.8	7.69231	0.15	12.1472	12.5335	-0.386267	-3.17989	-0.366637	-3.95078	9.28012	9.64675	0	42.15	42.15	0	1.05	1.2	12.5	0.15	-0.734014	8.20403	8.14425	-0.0597799
15	15	2.67	MVCT2	__Esophagus_DC	0.582437	0.410872	18.8216	2.85581	2.85581	3.25253	2.30158	10.0659	6.3366	4.5189	7.19156	0	0	0		16.2	11.4	4.8	29.6296	0.75	0	100	0.75	1.51036	0.596542	0.91382	60.5034	-0.0489183	-23.5387	0.207821	0.256739	-10.828	26.1	23.55	-2.55	0.75	0.75	0	0	18.657	3.08636	3.79426	0.707896
15	15	2.67	MVCT2	__SpinalCanal_DC	0.865169	0.762376	5.18494	1.30958	1.30958	1.4358	1.39265	2.79734	2.60666	1.63872	0.896562	0	0	0	0	13.35	13.65	0.3	2.24719	0.9	0.75	-16.6667	-0.15	0.0163097	0.0254207	0.00911105	55.8629	0.00911105	55.8629	0.0163097	0.0254207	0	15.15	15.15	0	0.05	0.75	-93.3333	-0.7	0.17972	6.21107	6.19993	0.0111425
15	15	2.67	MVCT3	__Breast_DC	0.912814	0.839612	26.6793	2.61671	2.61671	3.03828	1.45565	12.7426	8.61746	5.09241	11.4849	92.9144	95.4847	-2.57032	-2.76633	42	42	0	0	34.35	36.75	-6.9869	-2.4	100	100	0	0	0	0	100	100	0	46.2	46.2	0	27.3	27.15	-0.552486	-0.15	-0.374736	39.5667	39.419	-0.147717
15	15	2.67	MVCT3	__LN_AX_DC
15	15	2.67	MVCT3	__LN_IMN_DC	0.573688	0.402217	16.1797	2.92674	2.92674	3.0352	2.30158	9.32068	7.20508	4.15284	3.55953	84.4764	88.8543	-4.37783	-5.18231	41.4	41.4	0	0	35.7	36.9	-3.36134	-1.2	100	100	2.84217e-14	2.22045e-14	2.84217e-14	2.22045e-14	100	100	0	42.3	42.3	0	33.6	30.45	-10.3448	-3.15	-0.534351	39.5268	39.3167	-0.210089
15	15	2.67	MVCT3	__LN_Sclav_DC	0.789573	0.652309	19.5728	2.61472	2.61472	2.8783	2.30158	7.37912	5.72157	3.78743	1.72803	63.9763	74.1172	-10.1409	-15.851	40.5	40.65	-0.15	-0.37037	24.15	28.65	-18.6335	-4.5	100	100	1.42109e-14	1.11022e-14	-0.276598	-0.277366	99.7234	100	0	41.55	41.55	0	20.85	17.85	-16.8067	-3	-3.24388	38.0669	36.8709	-1.19605
15	15	2.67	MVCT3	__CTV_sein_DC	0.912976	0.839886	26.6793	2.49651	2.49651	2.89882	1.45565	12.5423	7.73651	4.89503	10.8725	95.0068	98.6332	-3.62641	-3.817	41.55	41.7	-0.15	-0.361011	35.7	38.25	-7.14286	-2.55	100	100	0	0	0	0	100	100	0	46.2	46.2	0	27.3	30.3	9.90099	3	-0.460643	39.6153	39.4336	-0.181648
15	15	2.67	MVCT3	__CTVN_cmisus_DC	0.759186	0.611845	18.6583	2.69098	2.69098	2.8561	2.30158	8.02178	5.72157	3.82213	2.82378	66.962	76.4571	-9.49513	-14.1799	40.8	40.95	-0.15	-0.367647	24.45	28.95	-18.4049	-4.5	100	100	0	0	-0.218796	-0.219314	99.7637	99.9825	0	42.3	42.3	0	19.65	17.85	-10.084	-1.8	-2.8796	38.2992	37.2272	-1.07199
15	15	2.67	MVCT3	__CTVT_DC	0.790936	0.654172	9.68836	3.66529	3.66529	3.98903	4.10421	6.97338	6.50164	4.44246	7.83874	99.9362	99.9756	-0.0393989	-0.0394241	40.35	40.2	0.15	0.371747	38.7	38.7	0	0	100	100	-2.84217e-14	-2.22045e-14	-2.84217e-14	-2.22045e-14	100	100	3.85965	41.1	42.75	1.65	38.1	37.95	-0.395257	-0.15	0.0370292	39.4021	39.4167	0.0145957
15	15	2.67	MVCT3	__PTV_sein_DC	0.912581	0.839218	26.5	2.617	2.617	2.93648	1.45565	12.5423	7.83208	4.90987	10.6918	88.9605	93.2346	-4.27404	-4.80443	41.4	41.55	-0.15	-0.362319	31.8	35.55	-11.7925	-3.75	100	99.9787	0.0212707	0.0212707	0.0762933	0.0762933	100	99.9237	-0.325733	46.2	46.05	-0.15	13.8	28.2	51.0638	14.4	-0.5462	39.3267	39.113	-0.213635
15	15	2.67	MVCT3	__PTVN_cmisus_DC	0.817655	0.691554	17.6966	3.09644	3.09644	3.2055	2.5	9.08916	6.55825	4.27445	4.98915	50.4702	57.5103	-7.04001	-13.9488	40.8	40.8	0	0	21.15	22.95	-8.51064	-1.8	99.5778	99.826	-0.248186	-0.249239	-0.417854	-0.423796	98.5978	99.0157	-2.12766	43.2	42.3	-0.9	15.45	14.55	-6.18557	-0.9	-3.46326	36.7	35.4716	-1.22847
15	15	2.67	MVCT3	__PTVT_DC	0.828809	0.707664	10.8489	3.77099	3.77099	4.10196	4.10421	7.89943	7.1501	4.67143	5.42532	99.9386	99.9875	-0.0489431	-0.0489732	41.4	41.1	0.3	0.724638	38.7	38.7	0	0	100	100	2.84217e-14	2.22045e-14	2.84217e-14	2.22045e-14	100	100	0.343643	43.5	43.65	0.15	38.1	37.95	-0.395257	-0.15	0.0165732	39.4991	39.5057	0.00654734
15	15	2.67	MVCT3	__Heart_DC	0.928413	0.866391	27.8101	3.18208	3.18208	3.32176	2.89291	7.84521	6.47698	4.20825	3.48745	0.00604663	0.124863	-0.118817	-1965.01	21.6	22.05	-0.45	-2.08333	1.05	0.9	14.2857	0.15	3.90481	3.89606	0.00874896	0.224056	-0.0865125	-3.46514	2.49665	2.58316	-9.92366	43.2	39.3	-3.9	0.75	0.9	16.6667	0.15	0.672524	5.40879	5.44541	0.0366217
15	15	2.67	MVCT3	__Lung_DC	0.947602	0.900421	20.7539	1.52635	1.52635	1.64996	1.0293	4.47469	3.25492	2.35058	4.01248	0.923267	0.781054	0.142213	15.4033	34.2	33.45	0.75	2.19298	1.95	1.8	7.69231	0.15	13.9453	13.8508	0.0944515	0.677302	0.14563	1.33784	10.8854	10.7398	2.10526	41.85	42.75	0.9	1.05	1.05	0	0	0.715456	8.5232	8.58462	0.0614192
15	15	2.67	MVCT3	__Esophagus_DC	0.531134	0.361594	21.919	3.48409	3.48409	3.53315	2.91129	9.49617	6.90473	4.61075	9.45096	0	0	0		24.75	16.2	8.55	34.5455	0.75	0.6	20	0.15	13.6905	1.4167	12.2738	89.6519	8.10752	95.7374	8.4685	0.360975	19.7248	26.25	32.7	6.45	0.6	0.75	20	0.15	39.2967	3.97063	6.54104	2.57041
15	15	2.67	MVCT3	__SpinalCanal_DC	0.892082	0.805187	5.2591	1.25834	1.25834	1.39048	1.18155	2.96643	2.60274	1.63623	0.605494	0	0	0	0	14.85	14.55	-0.3	-2.0202	0.75	0.75	0	0	0.174931	0.0775507	-0.0973802	-55.6678	0.000153052	3.12057	0.00490461	0.00505766	0	18	18	0	0.05	0.75	-93.3333	-0.7	-3.82389	5.94048	6.17667	-0.236189
16	15	2.67	MVCT1	__Breast_DC	0.941894	0.89017	23.5347	2.01014	2.01014	2.06421	1.16602	7.46615	5.21458	3.26981	1.77347	95.1382	94.3434	0.794831	0.835449	42	42	0	0	35.85	35.1	2.09205	0.75	100	100	0	0	0	0	100	100	0	44.55	44.55	0	25.95	24	-8.125	-1.95	0.134009	40.0511	40.1048	0.053744
16	15	2.67	MVCT1	__LN_AX_DC
16	15	2.67	MVCT1	__LN_IMN_DC	0.549671	0.378997	14.2038	2.68431	2.68431	3.1238	2.33203	9.46049	7.5901	4.16262	5.41394	90.616	97.6876	-7.07152	-7.80383	41.55	42	-0.45	-1.08303	35.55	38.1	-7.173	-2.55	100	100	0	0	0	0	100	100	-1.76678	43.2	42.45	-0.75	37.35	27.9	-33.871	-9.45	-1.28356	39.9276	39.4216	-0.506
16	15	2.67	MVCT1	__LN_Sclav_DC	0.804618	0.673105	11.0342	2.66318	2.66318	2.70196	2.60729	5.53638	4.89129	3.10595	4.69246	99.8304	99.055	0.775415	0.776732	41.1	41.25	-0.15	-0.364964	38.55	38.4	0.389105	0.15	100	100	0	0	0	0	100	100	-1.07143	42.45	42	-0.45	36.3	37.5	3.2	1.2	0.000982755	39.7737	39.7741	0.000390882
16	15	2.67	MVCT1	__CTV_sein_DC	0.889992	0.80179	20.7603	3.616	3.616	3.64084	3.49805	7.5901	5.2649	4.14404	1.58698	99.3801	94.3606	5.01946	5.05077	42	42	0	0	38.7	35.1	9.30233	3.6	100	100	-1.42109e-14	-2.22045e-14	-1.42109e-14	-2.22045e-14	100	100	0	44.55	44.55	0	25.95	31.35	17.2249	5.4	0.714886	40.0522	40.3406	0.28839
16	15	2.67	MVCT1	__CTVN_cmisus_DC	0.763789	0.617847	14.6275	2.647	2.647	2.79947	2.5	7.57265	5.2649	3.57444	4.75072	98.1369	98.7203	-0.583412	-0.594488	41.1	41.4	-0.3	-0.729927	38.1	38.25	-0.393701	-0.15	100	100	1.42109e-14	1.11022e-14	1.42109e-14	1.11022e-14	100	100	-1.41343	43.05	42.45	-0.6	36	27.9	-29.0323	-8.1	-0.228391	39.7994	39.7087	-0.090691
16	15	2.67	MVCT1	__CTVT_DC	0.637908	0.468329	11.5754	4.47373	4.47373	4.68063	4.29957	8.90941	8.35739	5.35562	9.57962	100	100	-1.42109e-14	-1.42109e-14	41.55	41.4	0.15	0.361011	39.45	39.45	0	0	100	100	-1.42109e-14	0	-1.42109e-14	0	100	100	0.357143	41.85	42	0.15	38.85	39	0.384615	0.15	0.40859	40.411	40.5768	0.165793
16	15	2.67	MVCT1	__PTV_sein_DC	0.936893	0.881279	16.8165	2.27284	2.27284	2.32308	1.649	7.5203	5.21458	3.30504	1.24281	96.1933	95.1813	1.01201	1.05205	42	42	0	0	36.75	35.25	4.08163	1.5	100	100	1.42109e-14	2.22045e-14	-0.00281158	-0.00281165	99.9972	100	0	44.55	44.55	0	21.3	18.9	-12.6984	-2.4	0.175507	40.0615	40.1319	0.0704342
16	15	2.67	MVCT1	__PTVN_cmisus_DC	0.850258	0.73952	16.5722	2.91198	2.91198	3.06602	2.60729	7.5901	5.63897	3.75515	10.0159	89.9659	89.0023	0.963635	1.07111	41.7	41.7	0	0	35.1	35.55	-1.28205	-0.45	100	100	-2.84217e-14	-2.22045e-14	-2.84217e-14	-2.22045e-14	100	100	-0.692042	43.65	43.35	-0.3	27.6	22.05	-25.1701	-5.55	-0.105619	39.4185	39.3769	-0.0415893
16	15	2.67	MVCT1	__PTVT_DC	0.721905	0.564829	11.634	4.72452	4.72452	4.92817	4.89129	9.62105	8.43956	5.58475	9.27246	100	100	1.42109e-14	1.42109e-14	41.55	41.4	0.15	0.361011	39.45	39.45	0	0	100	100	1.42109e-14	1.11022e-14	1.42109e-14	1.11022e-14	100	100	0.355872	42	42.15	0.15	38.85	38.85	0	0	0.456541	40.3798	40.565	0.185196
16	15	2.67	MVCT1	__Heart_DC	0.938711	0.884501	26.3208	2.61241	2.61241	2.77055	2.60729	5.83008	4.94699	3.44528	1.83094	0.175068	0.167062	0.00800609	4.57313	16.05	19.95	-3.9	-24.2991	1.65	1.65	0	0	1.78829	2.71653	-0.928234	-51.9061	-0.739008	-59.3553	1.24506	1.98407	0	43.65	43.65	0	1.35	1.2	-12.5	-0.15	-5.84859	4.7843	4.51995	-0.264353
16	15	2.67	MVCT1	__Lung_DC	0.965933	0.93411	16.629	1.56812	1.56812	1.59882	1.16602	4.29957	3.29799	2.24567	2.6144	2.14258	2.10829	0.0342842	1.60014	38.4	38.25	0.15	0.390625	1.95	1.95	0	0	17.2178	17.0146	0.203194	1.18014	0.231097	1.62257	14.2427	14.0116	0	43.35	43.35	0	1.35	1.35	0	0	0.571567	9.18987	9.2427	0.0528282
16	15	2.67	MVCT1	__Esophagus_DC	0.830285	0.709819	23.8736	3.40134	3.40134	3.78967	2.75855	13.0808	6.89688	5.45866	11.6708	0.369107	0.0549072	0.3142	85.1243	27.15	20.25	6.9	25.4144	1.5	1.5	0	0	3.69993	2.32018	1.37975	37.2913	1.11704	35.3929	3.15611	2.03907	3.57143	40.5	42	1.5	1.2	1.2	0	0	8.96747	3.23538	3.55409	0.318712
16	15	2.67	MVCT1	__SpinalCanal_DC	0.831175	0.71112	8.39006	1.67176	1.67176	1.78165	1.76278	3.3291	2.99311	2.04709	3.16396	0	0	0	0	14.1	14.25	0.15	1.06383	0.6	0.6	0	0	0.677154	0.195598	-0.481556	-71.1147	-0.282352	-81.4082	0.346835	0.0644828	-19.0722	23.55	29.1	-5.55	0.04	0.6	-93.3333	-0.56	9.74053	4.93627	4.49813	0.438142
16	15	2.67	MVCT2	__Breast_DC	0.946792	0.898961	20.1149	2.15196	2.15196	2.47444	1.16602	9.65733	6.53259	4.07129	4.52577	94.9523	93.8196	1.13274	1.19296	42	42.15	-0.15	-0.357143	36.6	35.85	2.04918	0.75	100	100	-2.84217e-14	-2.22045e-14	-2.84217e-14	-2.22045e-14	100	100	0	45.3	45.3	0	25.5	25.65	0.584795	0.15	0.0940192	39.8653	39.9028	0.0375163
16	15	2.67	MVCT2	__LN_AX_DC
16	15	2.67	MVCT2	__LN_IMN_DC	0.606023	0.434744	20.6686	2.81124	2.81124	3.64256	2.33203	15.2249	8.50172	5.6236	4.04815	82.9414	89.2703	-6.32887	-7.63053	41.1	41.25	-0.15	-0.364964	36.6	37.05	-1.22951	-0.45	100	100	1.42109e-14	2.22045e-14	1.42109e-14	2.22045e-14	100	100	0	42	42	0	36.45	35.7	-2.10084	-0.75	-0.739564	39.3749	39.0858	-0.289065
16	15	2.67	MVCT2	__LN_Sclav_DC	0.773935	0.631235	11.0618	3.32809	3.32809	3.52496	3.29799	6.97529	5.98972	4.01618	7.33958	93.4277	96.29	-2.86227	-3.06361	40.95	41.4	-0.45	-1.0989	37.35	37.95	-1.60643	-0.6	100	100	0	0	0	0	100	100	0	42.15	42.15	0	35.1	34.35	-2.18341	-0.75	-0.347405	39.4489	39.3123	-0.136573
16	15	2.67	MVCT2	__CTV_sein_DC	0.896224	0.811962	20.2832	3.7831	3.7831	4.03189	3.49805	9.65733	6.75857	4.82813	2.31569	98.2802	93.8389	4.44135	4.51907	42	42.15	-0.15	-0.357143	38.25	35.85	6.27451	2.4	100	100	1.42109e-14	2.22045e-14	1.42109e-14	2.22045e-14	100	100	-0.332226	45.3	45.15	-0.15	25.5	32.85	22.3744	7.35	0.465734	39.8667	40.0533	0.186542
16	15	2.67	MVCT2	__CTVN_cmisus_DC	0.75225	0.602885	20.6686	3.13472	3.13472	3.39788	2.60729	8.19309	5.83008	4.61285	5.09709	91.7937	94.778	-2.98426	-3.25105	40.95	41.25	-0.3	-0.732601	37.2	37.65	-1.20968	-0.45	100	100	0	0	0	0	100	100	0	42.15	42.15	0	34.8	34.35	-1.31004	-0.45	-0.372252	39.423	39.2768	-0.146209
16	15	2.67	MVCT2	__CTVT_DC	0.743251	0.591408	9.40072	3.584	3.584	4.04539	3.6122	7.85419	7.22439	4.59643	5.23977	100	100	-1.42109e-14	-1.42109e-14	40.65	40.65	0	0	38.7	38.85	-0.387597	-0.15	100	100	-1.42109e-14	-1.11022e-14	-1.42109e-14	-1.11022e-14	100	100	-0.729927	41.4	41.1	-0.3	38.25	38.25	0	0	0.00875958	39.7342	39.7377	0.00348085
16	15	2.67	MVCT2	__PTV_sein_DC	0.941343	0.889187	21.4052	2.42349	2.42349	2.70244	1.649	9.72746	6.79898	4.17762	3.16512	93.3081	92.1604	1.14771	1.23002	42	42	0	0	34.95	33.15	5.15021	1.8	100	99.9985	0.00147359	0.00147359	0.00929901	0.00929923	99.9976	99.9883	-0.666667	45.3	45	-0.3	16.2	18.75	13.6	2.55	0.261053	39.6773	39.7812	0.10385
16	15	2.67	MVCT2	__PTVN_cmisus_DC	0.83718	0.719957	20.8324	3.4325	3.4325	3.87393	2.75855	12.0782	7.37453	5.28163	13.3683	78.4146	81.5442	-3.1296	-3.99109	41.25	41.25	0	0	30.75	31.35	-1.95122	-0.6	100	99.875	0.125005	0.125005	0.25001	0.25001	100	99.75	-0.34965	43.05	42.9	-0.15	16.05	27.15	40.884	11.1	-0.368388	38.8788	38.7361	-0.142699
16	15	2.67	MVCT2	__PTVT_DC	0.802903	0.670708	10.1231	3.74131	3.74131	4.21466	4.13845	7.94027	7.23815	4.75937	4.43761	100	100	-1.42109e-14	-1.42109e-14	40.8	40.8	0	0	38.85	38.85	0	0	100	100	-1.42109e-14	0	-1.42109e-14	0	100	100	-0.361011	41.7	41.55	-0.15	38.25	38.25	0	0	0.0952478	39.7461	39.784	0.0378934
16	15	2.67	MVCT2	__Heart_DC	0.903929	0.824699	19.9381	3.10582	3.10582	3.17321	2.75855	7.22439	5.41877	3.79139	4.2201	0.135924	0.179546	-0.0436227	-32.0935	19.65	21.3	-1.65	-8.39695	1.95	1.95	0	0	3.03634	3.22939	-0.193055	-6.35816	-0.389741	-20.5557	1.89603	2.28577	0	42	42	0	1.5	1.65	9.09091	0.15	1.94137	5.29826	5.40316	0.104895
16	15	2.67	MVCT2	__Lung_DC	0.951719	0.907885	14.6821	1.73394	1.73394	1.74291	1.16602	5.13416	3.49805	2.49019	3.7334	2.56411	2.74025	-0.176137	-6.86931	38.85	39	-0.15	-0.3861	1.8	1.8	0	0	18.1409	17.831	0.309919	1.7084	0.205639	1.34061	15.3393	15.1336	0	43.05	43.05	0	1.2	1.2	0	0	0.844167	9.24107	9.31974	0.0786742
16	15	2.67	MVCT2	__Esophagus_DC	0.6491	0.480494	30.3736	6.35217	6.35217	7.74845	4.89129	22.7078	18.9904	10.5147	22.3553	0.960305	0.159905	0.8004	83.3485	33.45	21.15	12.3	36.7713	1.65	1.35	18.1818	0.3	5.11857	2.39342	2.72515	53.2405	2.67647	55.7705	4.79908	2.12261	1.45985	40.5	41.1	0.6	1.2	1.5	20	0.3	28.6386	3.1676	4.43882	1.27122
16	15	2.67	MVCT2	__SpinalCanal_DC	0.769199	0.624959	10.5332	1.82525	1.82525	1.9803	1.8211	3.81694	3.1526	2.31507	2.94579	0	0	0	0	13.5	13.8	0.3	2.22222	0.45	0	-100	-0.45	0.0218412	0.00625626	-0.015585	-71.3557	0.000795953	14.5771	0.0054603	0.00625626	-22.0472	14.85	19.05	-4.2	0.04	0.45	-91.1111	-0.41	13.7007	4.63003	4.07212	0.557908
16	15	2.67	MVCT3	__Breast_DC	0.949519	0.90389	17.8366	1.93227	1.93227	2.09674	1.16602	7.30276	5.21458	3.29803	2.46754	95.9169	95.0654	0.851557	0.887807	42.45	42.3	0.15	0.353357	36.9	36.3	1.62602	0.6	100	100	-1.42109e-14	-2.22045e-14	-1.42109e-14	-2.22045e-14	100	100	0	45.3	45.3	0	27.6	28.05	1.60428	0.45	0.145364	39.8324	39.8904	0.0579863
16	15	2.67	MVCT3	__LN_AX_DC
16	15	2.67	MVCT3	__LN_IMN_DC	0.600398	0.428977	10.191	2.30269	2.30269	2.39068	2.33203	5.13416	4.13845	2.86733	1.01685	91.5041	90.3162	1.18798	1.29828	42.45	42.45	0	0	37.35	37.35	0	0	100	100	0	0	0	0	100	100	-0.346021	43.5	43.35	-0.15	36.3	36.75	1.22449	0.45	0.0063228	39.8035	39.806	0.00251685
16	15	2.67	MVCT3	__LN_Sclav_DC	0.742652	0.59065	12.8578	3.25777	3.25777	3.35887	2.99486	7.42662	5.98972	3.92595	4.46559	99.0682	98.1223	0.945911	0.954808	41.7	41.85	-0.15	-0.359712	38.55	38.1	1.16732	0.45	100	100	-1.42109e-14	0	-1.42109e-14	0	100	100	0	42.6	42.6	0	36.15	31.35	-15.311	-4.8	0.188419	40.2654	40.3414	0.076011
16	15	2.67	MVCT3	__CTV_sein_DC	0.898045	0.814957	17.8366	3.54786	3.54786	3.66706	3.49805	7.22439	5.21458	4.14793	1.38269	99.1964	95.0819	4.11442	4.14775	42.3	42.3	0	0	38.55	36.3	5.83658	2.25	100	100	1.42109e-14	1.11022e-14	1.42109e-14	1.11022e-14	100	100	0	45.3	45.3	0	27.6	32.85	15.9817	5.25	0.437987	39.8333	40.0085	0.175232
16	15	2.67	MVCT3	__CTVN_cmisus_DC	0.719916	0.562397	11.2807	2.79557	2.79557	2.89327	2.60729	6.80672	5.2649	3.45267	1.4723	97.5158	96.398	1.11774	1.14622	41.85	41.85	0	0	37.95	37.65	0.790514	0.3	100	100	2.84217e-14	0	2.84217e-14	0	100	100	0	43.35	43.35	0	36	31.35	-14.8325	-4.65	0.181516	40.1581	40.2311	0.0730259
16	15	2.67	MVCT3	__CTVT_DC	0.858732	0.752437	7.46615	2.45166	2.45166	2.63981	2.60729	4.89129	4.20413	2.94637	1.82707	100	100	-1.42109e-14	-1.42109e-14	40.65	40.8	-0.15	-0.369004	38.85	38.85	0	0	100	100	-1.42109e-14	-1.11022e-14	-1.42109e-14	-1.11022e-14	100	100	0	41.25	41.25	0	38.25	38.4	0.390625	0.15	0.0193032	39.7347	39.7424	0.00767156
16	15	2.67	MVCT3	__PTV_sein_DC	0.942523	0.891295	15.9844	2.28721	2.28721	2.4453	1.649	7.44039	5.41877	3.41584	1.58706	96.0766	94.4534	1.62323	1.68952	42.15	42	0.15	0.355872	36.75	35.4	3.67347	1.35	100	99.9974	0.00255018	0.00255018	0.0103897	0.0103898	99.999	99.9886	0	45.3	45.3	0	15	18.6	19.3548	3.6	0.236351	39.7259	39.82	0.0941149
16	15	2.67	MVCT3	__PTVN_cmisus_DC	0.814023	0.686373	12.8578	3.12134	3.12134	3.17961	2.75855	6.75857	5.5428	3.6859	4.60548	85.2467	80.3056	4.94109	5.79622	41.85	41.85	0	0	34.35	32.55	5.24017	1.8	99.9875	100	-0.0125396	-0.0125412	-0.0877775	-0.0878546	99.9122	100	0	43.8	43.8	0	27	16.2	-66.6667	-10.8	0.692307	39.2139	39.4873	0.273373
16	15	2.67	MVCT3	__PTVT_DC	0.88031	0.786209	8.98573	2.84619	2.84619	3.08457	2.75855	5.94554	5.21458	3.4739	2.83427	100	100	0	0	40.8	40.8	0	0	38.85	38.85	0	0	100	100	0	0	0	0	100	100	-0.363636	41.4	41.25	-0.15	38.25	38.25	0	0	0.00431078	39.7261	39.7278	0.00171258
16	15	2.67	MVCT3	__Heart_DC	0.926942	0.863833	17.3966	2.81406	2.81406	2.87457	2.60729	6.44976	5.41877	3.44387	1.08674	0.061559	0.124162	-0.0626025	-101.695	18.45	21.75	-3.3	-17.8862	1.65	1.65	0	0	2.30776	3.22247	-0.91471	-39.6363	-0.692265	-40.3907	1.71392	2.40619	-0.711744	42.45	42.15	-0.3	1.35	1.35	0	0	-6.66355	4.8521	4.54897	-0.303123
16	15	2.67	MVCT3	__Lung_DC	0.958729	0.920729	21.371	1.72307	1.72307	1.89699	1.16602	5.78289	4.20413	2.74145	4.5723	0.844987	0.881335	-0.0363478	-4.30158	34.2	34.5	-0.3	-0.877193	1.8	1.95	-8.33333	-0.15	12.8943	13.3937	-0.499447	-3.8734	-0.381848	-3.79028	10.0744	10.4562	0	43.5	43.5	0	1.2	1.2	0	0	-2.26519	8.04704	7.86879	-0.178243
16	15	2.67	MVCT3	__Esophagus_DC	0.737746	0.584467	33.5998	5.08571	5.08571	5.76075	3.6122	20.8091	11.7977	8.35331	17.6863	0.549964	0.152874	0.39709	72.2029	26.4	18.15	8.25	31.25	1.35	1.35	0	0	4.01599	2.15528	1.86071	46.3325	1.56557	47.9409	3.26563	1.70006	2.84698	40.95	42.15	1.2	1.05	1.2	12.5	0.15	12.6689	3.18587	3.64803	0.462166
16	15	2.67	MVCT3	__SpinalCanal_DC	0.749308	0.599114	5.52915	1.90369	1.90369	2.03581	1.9848	3.59235	3.20484	2.25106	4.1993	0	0	0	0	14.4	14.7	0.3	2.08333	0.45	0.45	0	0	1.016	0.587575	-0.428429	-42.1681	-0.393022	-64.4719	0.609602	0.21658	-15.0754	25.35	29.85	-4.5	0.03	0.45	-93.3333	-0.42	15.3065	4.85592	4.21132	0.644606
17	15	2.67	MVCT1	__Breast_DC	0.932398	0.873358	9.39457	1.56874	1.56874	1.60411	1.07961	4.45135	3.70405	2.17522	2.20537	86.5617	86.4499	0.111843	0.129206	41.25	41.4	-0.15	-0.363636	33.3	32.85	1.35135	0.45	100	100	0	0	0	0	100	100	0	43.35	43.35	0	27.75	28.05	1.06952	0.3	0.00986758	39.0531	39.057	0.00385398
17	15	2.67	MVCT1	__LN_AX_DC
17	15	2.67	MVCT1	__LN_IMN_DC	0.607944	0.436724	24.4927	2.4455	2.4455	3.38685	1.70701	18.0582	9.52229	6.18919	9.5419	88.9392	87.665	1.27424	1.4327	42.75	42.9	-0.15	-0.350877	37.05	37.05	0	0	100	100	2.84217e-14	3.33067e-14	2.84217e-14	3.33067e-14	100	100	-4.13793	45.3	43.5	-1.8	35.55	33	-7.72727	-2.55	-0.0563444	39.8134	39.791	-0.02242
17	15	2.67	MVCT1	__LN_Sclav_DC	0.691076	0.527973	13.8351	2.85547	2.85547	2.90636	2.75248	8.72819	5.93507	3.85038	5.68829	91.8604	98.0168	-6.15645	-6.70196	42	41.85	0.15	0.357143	32.1	38.1	-18.6916	-6	100	100	0	0	0	0	100	100	0	43.5	43.5	0	35.7	20.4	-75	-15.3	-0.853354	40.0845	39.7453	-0.339168
17	15	2.67	MVCT1	__CTV_sein_DC	0.885938	0.795232	9.78949	1.91289	1.91289	1.93627	1.70701	4.45135	3.817	2.34196	1.537	95.4471	96.0018	-0.554661	-0.581119	41.25	41.25	0	0	37.8	37.8	0	0	100	100	0	0	0	0	100	100	0	43.05	43.05	0	36.3	34.8	-4.31034	-1.5	-0.0715873	39.4794	39.4511	-0.028242
17	15	2.67	MVCT1	__CTVN_cmisus_DC	0.783379	0.643897	24.3016	2.62153	2.62153	2.70953	2.2902	6.2381	4.85484	3.61399	4.25193	89.7382	92.2918	-2.55363	-2.84565	41.25	41.25	0	0	36.6	37.35	-2.04918	-0.75	99.9966	99.9869	0.00972354	0.00972387	0.0165701	0.016571	99.9944	99.9778	-3.10345	44.85	43.5	-1.35	10.65	10.5	-1.42857	-0.15	-0.339505	39.1181	38.9857	-0.132359
17	15	2.67	MVCT1	__CTVT_DC	0.70662	0.546336	8.07087	2.94149	2.94149	3.01364	3.09561	6.81836	5.73533	3.43351	4.84693	98.8928	99.8937	-1.00087	-1.01207	41.55	40.95	0.6	1.44404	38.4	39	-1.5625	-0.6	100	100	-1.42109e-14	-2.22045e-14	-1.42109e-14	-2.22045e-14	100	100	1.07143	41.55	42	0.45	37.5	35.55	-5.48523	-1.95	-0.0793635	39.9688	39.9371	-0.0316954
17	15	2.67	MVCT1	__PTV_sein_DC	0.898537	0.815768	11.7386	2.06671	2.06671	2.07971	1.70701	4.82817	3.85069	2.52763	1.69805	92.6879	90.6482	2.03967	2.20058	41.4	41.4	0	0	37.2	35.85	3.62903	1.35	100	100	0	0	0	0	100	100	0	43.2	43.2	0	25.8	30.15	14.4279	4.35	0.236018	39.3196	39.4127	0.0930209
17	15	2.67	MVCT1	__PTVN_cmisus_DC	0.846184	0.733379	24.4093	2.86272	2.86272	3.04225	2.41408	8.35471	5.99247	4.18387	4.19068	75.0516	77.9783	-2.92665	-3.89952	41.1	41.25	-0.15	-0.364964	30.6	32.7	-6.86275	-2.1	99.8546	99.9804	-0.125812	-0.125995	-0.289184	-0.290097	99.685	99.9742	-1.6835	45.3	44.55	-0.75	8.4	10.8	22.2222	2.4	-0.709766	38.5833	38.3114	-0.271921
17	15	2.67	MVCT1	__PTVT_DC	0.778783	0.637711	8.8295	2.92673	2.92673	3.06853	3.0536	6.60122	5.93507	3.55858	5.7445	97.6672	99.291	-1.62383	-1.66262	41.55	41.4	0.15	0.361011	38.1	38.55	-1.1811	-0.45	100	100	0	0	0	0	100	100	0.704225	42.3	42.6	0.3	36.75	35.55	-3.37553	-1.2	-0.154958	39.9532	39.8914	-0.0618148
17	15	2.67	MVCT1	__Heart_DC	0.876911	0.780803	20.3907	3.24247	3.24247	3.55484	2.2902	12.0967	9.41149	5.0745	9.3715	0	0	0		15.6	12.15	3.45	22.1154	1.65	1.35	18.1818	0.3	1.46896	0.343944	1.12502	76.5859	0.669714	89.6521	0.747015	0.0773006	31.2236	24.45	35.55	11.1	1.05	1.35	22.2222	0.3	15.125	4.09423	4.82384	0.729607
17	15	2.67	MVCT1	__Lung_DC	0.961672	0.926173	19.3127	1.51356	1.51356	1.58091	1.07961	4.31844	3.23883	2.52448	2.37805	0.478375	0.478948	-0.000573323	-0.119848	33.9	33.9	0	0	1.05	1.05	0	0	16.3516	16.2662	0.0854006	0.522277	0.0610556	0.474819	12.8587	12.7977	1.3289	44.55	45.15	0.6	0.9	0.9	0	0	0.274769	8.74437	8.76846	0.024093
17	15	2.67	MVCT1	__Esophagus_DC	0.401329	0.25104	23.1606	4.61616	4.61616	5.26619	3.0536	16.6598	14.1475	7.49645	7.42933	0	0	0		28.2	20.25	7.95	28.1915	1.2	0.9	25	0.3	10.1059	4.73669	5.36921	53.1295	4.88851	69.8674	6.99685	2.10833	22.4576	27.45	35.4	7.95	0.9	1.05	14.2857	0.15	17.8371	5.55097	6.75606	1.20509
17	15	2.67	MVCT1	__SpinalCanal_DC	0.856482	0.748988	8.14077	1.40179	1.40179	1.54598	1.33069	3.31213	2.78033	1.82914	4.86091	0	0	0	0	12.75	13.05	0.3	2.35294	0	0	0	0	0.030722	0.0102599	-0.020462	-66.604	-0.020462	-66.604	0.030722	0.0102599	2.12766	14.4	14.1	0.3	0.04	0.6	-93.3333	-0.56	12.5323	4.34128	3.85781	0.483473
17	15	2.67	MVCT2	__Breast_DC	0.899541	0.817423	15.8687	2.04421	2.04421	2.08069	1.5268	6.80426	4.41475	3.0603	8.82454	91.6661	90.2082	1.45792	1.59047	41.7	41.7	0	0	33	31.65	4.09091	1.35	100	100	0	0	0	0	100	100	0	44.4	44.4	0	22.65	24.3	6.79012	1.65	0.315311	39.36	39.4845	0.124499
17	15	2.67	MVCT2	__LN_AX_DC
17	15	2.67	MVCT2	__LN_IMN_DC	0.546163	0.37567	12.4762	2.27678	2.27678	2.49427	1.70701	6.60122	6.04837	3.49105	3.27319	96.1168	93.4207	2.69606	2.80499	43.5	43.05	0.45	1.03448	37.65	37.5	0.398406	0.15	100	100	1.42109e-14	2.22045e-14	1.42109e-14	2.22045e-14	100	100	0	44.7	44.7	0	36.15	33.15	-9.04977	-3	1.0701	40.0941	40.5278	0.433687
17	15	2.67	MVCT2	__LN_Sclav_DC	0.674149	0.508465	11.4707	3.04415	3.04415	3.4803	3.09561	7.47091	6.60122	4.13535	4.91413	95.6566	99.5347	-3.87804	-4.05412	41.85	42	-0.15	-0.358423	35.85	38.55	-7.53138	-2.7	100	100	0	0	0	0	100	100	0	43.2	43.2	0	36.3	23.1	-57.1429	-13.2	-0.693354	40.3958	40.1176	-0.278157
17	15	2.67	MVCT2	__CTV_sein_DC	0.862006	0.757478	13.1582	2.2403	2.2403	2.32886	1.70701	6.2381	4.34825	3.01746	6.79222	98.9166	99.3583	-0.44179	-0.446629	41.55	41.4	0.15	0.361011	38.4	38.4	0	0	100	100	2.84217e-14	2.22045e-14	2.84217e-14	2.22045e-14	100	100	1.68919	43.65	44.4	0.75	36.6	32.85	-11.4155	-3.75	0.0721058	39.8329	39.8616	0.0287426
17	15	2.67	MVCT2	__CTVN_cmisus_DC	0.806653	0.675959	15.3459	2.59211	2.59211	2.6086	2.2902	6.19121	4.85484	3.32566	9.88178	95.2802	94.4047	0.875518	0.918887	41.55	41.4	0.15	0.361011	37.05	36.45	1.61943	0.6	100	99.991	0.00900667	0.00900667	0.0136232	0.0136234	99.9985	99.9849	0.33557	44.55	44.7	0.15	12	18.45	34.9593	6.45	0.143329	39.6435	39.7004	0.0569024
17	15	2.67	MVCT2	__CTVT_DC	0.575394	0.403897	12.9349	4.2464	4.2464	4.50283	3.817	10.0549	9.12859	5.44863	11.2192	98.314	99.6942	-1.38023	-1.4039	41.4	40.95	0.45	1.08696	38.25	38.7	-1.17647	-0.45	100	100	-1.42109e-14	-2.22045e-14	-1.42109e-14	-2.22045e-14	100	100	0.711744	41.85	42.15	0.3	37.05	34.65	-6.92641	-2.4	-0.0156575	39.8837	39.8775	-0.00624383
17	15	2.67	MVCT2	__PTV_sein_DC	0.880572	0.786627	14.2224	2.30022	2.30022	2.36168	1.70701	6.19121	4.54484	3.09147	7.27903	96.4223	97.4485	-1.0262	-1.06428	41.7	41.55	0.15	0.359712	37.35	37.95	-1.60643	-0.6	100	100	-2.84217e-14	-1.11022e-14	-2.84217e-14	-1.11022e-14	100	100	2.02703	43.5	44.4	0.9	29.1	24.45	-19.0184	-4.65	-0.0740762	39.833	39.8035	-0.0294849
17	15	2.67	MVCT2	__PTVN_cmisus_DC	0.855612	0.747659	20.1988	2.90042	2.90042	3.04034	2.41408	7.70138	6.19121	3.82993	7.17821	79.7733	83.3469	-3.57364	-4.47975	41.4	41.4	0	0	31.2	33.75	-8.17308	-2.55	99.9062	99.997	-0.090749	-0.0908342	-0.21872	-0.219208	99.7773	99.996	-1.34228	45.3	44.7	-0.6	12.15	10.8	-12.5	-1.35	-0.885144	39.1378	38.7944	-0.343387
17	15	2.67	MVCT2	__PTVT_DC	0.67629	0.510905	12.799	3.87169	3.87169	4.04314	3.23883	10.5155	8.72892	5.05245	11.3593	98.2508	98.9234	-0.672586	-0.684561	41.4	41.4	0	0	38.1	38.4	-0.787402	-0.3	100	100	-1.42109e-14	-1.11022e-14	-1.42109e-14	-1.11022e-14	100	100	0.355872	42	42.15	0.15	36.6	33.3	-9.90991	-3.3	-0.0255297	39.885	39.8748	-0.0101799
17	15	2.67	MVCT2	__Heart_DC	0.90289	0.822972	22.2145	2.78311	2.78311	3.08725	2.41408	9.06452	6.46744	4.05434	8.51682	0	0	0		9.75	9.6	0.15	1.53846	1.35	1.2	11.1111	0.15	0.0907879	0.00167328	0.0891147	98.1569	0.0312051	99.0046	0.0315188	0.000313739	31.8182	18	26.4	8.4	1.05	1.05	0	0	3.82302	3.57859	3.72084	0.142248
17	15	2.67	MVCT2	__Lung_DC	0.958382	0.92009	16.3569	1.6375	1.6375	1.72232	1.07961	5.55764	3.85069	2.57238	2.0062	0.889376	0.824284	0.0650928	7.31892	35.7	35.55	0.15	0.420168	1.05	1.05	0	0	19.4338	19.2955	0.138307	0.711681	0.154422	0.991306	15.5776	15.4232	-0.340136	44.25	44.1	-0.15	0.9	0.9	0	0	0.442621	9.73735	9.78064	0.0432911
17	15	2.67	MVCT2	__Esophagus_DC	0.618749	0.447963	11.862	2.72742	2.72742	2.75993	2.2902	7.21981	5.47541	3.50593	7.15763	0	0	0		24.15	18	6.15	25.4658	0.9	0.9	0	0	7.54008	2.73047	4.80961	63.7873	3.26077	75.364	4.32669	1.06593	18.5345	28.35	34.8	6.45	0.9	0.9	0	0	16.1257	4.6359	5.5272	0.891299
17	15	2.67	MVCT2	__SpinalCanal_DC	0.844576	0.730966	8.85898	1.43174	1.43174	1.58562	1.42119	3.34276	2.89835	1.84825	3.89585	0	0	0	0	12.9	13.2	0.3	2.32558	0	0	0	0	0.00316176	0.0107554	0.00759363	240.171	0.00759363	240.171	0.00316176	0.0107554	-2.04082	14.4	14.7	-0.3	0.04	0.6	-93.3333	-0.56	10.5098	4.2741	3.86762	0.40648
17	15	2.67	MVCT3	__Breast_DC	0.896372	0.812205	16.5691	2.00378	2.00378	2.40384	1.5268	9.16045	6.17568	3.81827	2.90636	92.4256	91.793	0.632624	0.684468	41.1	41.25	-0.15	-0.364964	35.7	35.4	0.840336	0.3	100	100	0	0	0	0	100	100	-0.350877	42.9	42.75	-0.15	26.7	27.15	1.65746	0.45	-0.0236506	39.4483	39.439	-0.00932755
17	15	2.67	MVCT3	__LN_AX_DC
17	15	2.67	MVCT3	__LN_IMN_DC	0.538336	0.368304	16.986	2.47317	2.47317	2.85864	1.70701	12.0243	6.3858	4.4296	4.52308	97.3629	98.5661	-1.20323	-1.23582	44.25	44.1	0.15	0.338983	37.65	38.25	-1.59363	-0.6	100	100	-1.42109e-14	0	-1.42109e-14	0	100	100	0.655738	45.45	45.75	0.3	36.3	27.75	-30.8108	-8.55	-0.167751	40.7106	40.6425	-0.0681782
17	15	2.67	MVCT3	__LN_Sclav_DC	0.686906	0.52312	16.0496	3.03488	3.03488	3.32662	3	8.23776	6.84695	4.20742	6.64377	93.9288	99.8087	-5.87989	-6.25994	41.55	41.4	0.15	0.361011	34.35	38.55	-12.2271	-4.2	100	100	1.42109e-14	0	-0.00191099	-0.00191102	99.9981	100	0	42.9	42.9	0	37.8	20.1	-88.0597	-17.7	-0.856886	40.0843	39.7438	-0.340559
17	15	2.67	MVCT3	__CTV_sein_DC	0.860712	0.755482	16.5691	2.27091	2.27091	2.6043	1.70701	8.7041	5.81388	3.71764	3.03609	98.7321	98.8059	-0.0738023	-0.0747501	41.25	41.25	0	0	38.25	38.25	0	0	100	100	1.42109e-14	2.22045e-14	1.42109e-14	2.22045e-14	100	100	0	42.75	42.75	0	36.3	36.15	-0.414938	-0.15	-0.0968333	39.7405	39.7021	-0.0384448
17	15	2.67	MVCT3	__CTVN_cmisus_DC	0.760391	0.613412	16.5691	2.8829	2.8829	3.16543	2.41408	9.54368	6.42223	4.17928	8.94818	96.5113	95.5124	0.998938	1.03505	41.4	41.4	0	0	37.65	37.05	1.59363	0.6	100	99.9895	0.0104961	0.0104961	0.0166884	0.0166887	99.9984	99.9817	0.655738	45.45	45.75	0.3	10.05	17.55	42.735	7.5	-0.0171788	39.6879	39.6811	-0.00681676
17	15	2.67	MVCT3	__CTVT_DC	0.487274	0.322117	18.8094	5.08339	5.08339	6.88664	5.08926	15.9534	15.0388	8.55547	11.0409	99.667	100	-0.333	-0.334113	41.4	40.95	0.45	1.08696	38.4	38.7	-0.78125	-0.3	100	100	-1.42109e-14	0	-1.42109e-14	0	100	100	0.711744	41.85	42.15	0.3	38.25	37.95	-0.790514	-0.3	0.155072	39.7689	39.8307	0.061766
17	15	2.67	MVCT3	__PTV_sein_DC	0.878723	0.78368	16.2674	2.39597	2.39597	2.72274	1.70701	8.95799	5.96234	3.84363	2.62636	93.6787	90.8264	2.85232	3.04479	41.4	41.4	0	0	36.15	34.35	4.97925	1.8	100	100	0	0	0	0	100	100	0	42.9	42.9	0	22.65	23.4	3.20513	0.75	0.399892	39.3996	39.5578	0.158188
17	15	2.67	MVCT3	__PTVN_cmisus_DC	0.830121	0.709578	20.5266	3.22706	3.22706	3.59494	2.75248	10.3871	7.67208	4.83582	9.42247	79.5663	81.2525	-1.68617	-2.1192	41.4	41.4	0	0	30.75	33.15	-7.80488	-2.4	99.8641	99.9844	-0.120292	-0.120455	-0.308325	-0.309335	99.6733	99.9816	0	45.75	45.75	0	6.75	9.9	31.8182	3.15	-0.657373	39.0278	38.7729	-0.254882
17	15	2.67	MVCT3	__PTVT_DC	0.586878	0.415306	18.2593	5.16921	5.16921	6.5646	4.4981	16.1052	14.9739	8.26523	11.0258	95.136	96.1039	-0.967928	-1.01741	41.4	41.1	0.3	0.724638	37.35	36.45	2.40964	0.9	100	100	-2.84217e-14	-2.22045e-14	-2.84217e-14	-2.22045e-14	100	100	0.350877	42.6	42.75	0.15	30.75	33	6.81818	2.25	0.196654	39.5667	39.6447	0.0779627
17	15	2.67	MVCT3	__Heart_DC	0.925558	0.861432	17.8869	2.57076	2.57076	2.76264	2.15922	7.67208	6.09636	3.72334	4.42534	0	0	0		9.9	8.85	1.05	10.6061	1.35	1.2	11.1111	0.15	0.236554	0.000302515	0.236252	99.8721	0.134948	99.7763	0.135251	0.000302515	41.1765	16.5	28.05	11.55	1.05	1.05	0	0	6.57969	3.52182	3.76986	0.248045
17	15	2.67	MVCT3	__Lung_DC	0.950659	0.905959	26.7418	1.60295	1.60295	1.69659	1.07961	5.52837	3.69625	2.78249	5.461	0.394982	0.372287	0.0226957	5.74601	33.45	33.6	-0.15	-0.44843	1.05	1.05	0	0	15.6502	15.8122	-0.161949	-1.0348	-0.14097	-1.17012	12.0475	12.1884	-1.38408	43.95	43.35	-0.6	0.9	0.75	-20	-0.15	-0.770339	8.72413	8.65744	-0.0666916
17	15	2.67	MVCT3	__Esophagus_DC	0.201388	0.111969	26.6693	6.58111	6.58111	6.97553	5.12104	18.3335	15.5787	9.07553	12.4861	0	0	0		25.05	22.2	2.85	11.3772	1.05	0.9	14.2857	0.15	9.03192	6.05017	2.98175	33.0135	2.11504	38.9724	5.42703	3.31199	4.82456	32.55	34.2	1.65	0.9	1.05	14.2857	0.15	13.2547	5.66329	6.52864	0.865351
17	15	2.67	MVCT3	__SpinalCanal_DC	0.865842	0.763422	4.95036	1.2723	1.2723	1.43969	1.25836	3.06753	2.63418	1.68129	5.72012	0	0	0	0	13.5	13.8	0.3	2.22222	0	0	0	0	0.00997738	0.0240484	0.014071	141.029	0.014071	141.029	0.00997738	0.0240484	0	15	15	0	0.04	0.6	-93.3333	-0.56	13.9326	4.48711	3.93839	0.548719
18	15	2.67	MVCT1	__Breast_DC	0.922169	0.855579	18.4812	1.99446	1.99446	2.16275	1.07961	7.6509	5.12104	3.42561	6.18455	94.0426	93.5246	0.518079	0.550898	41.55	41.7	-0.15	-0.361011	34.2	33.15	3.07018	1.05	100	100	0	-2.22045e-14	0	-2.22045e-14	100	100	-0.346021	43.5	43.35	-0.15	23.55	23.85	1.25786	0.3	0.0848122	39.638	39.6717	0.0336464
18	15	2.67	MVCT1	__LN_AX_DC
18	15	2.67	MVCT1	__LN_IMN_DC	0.625355	0.454921	16.6106	1.98994	1.98994	2.23595	1.70701	5.12104	3.817	3.00383	2.10586	96.2446	96.8254	-0.580804	-0.603466	42.45	42.6	-0.15	-0.353357	37.65	37.8	-0.398406	-0.15	100	100	0	0	0	0	100	100	0	43.65	43.65	0	34.65	33.3	-4.05405	-1.35	-0.371852	40.3296	40.1802	-0.149411
18	15	2.67	MVCT1	__LN_Sclav_DC	0.756547	0.608425	12.3199	2.61669	2.61669	2.67381	2.75248	7.91025	5.1622	3.45375	6.02367	86.2301	95.0271	-8.79699	-10.2018	41.55	41.55	0	0	30.6	36.9	-20.5882	-6.3	100	100	1.42109e-14	2.22045e-14	1.42109e-14	2.22045e-14	100	100	-1.0453	43.5	43.05	-0.45	31.65	23.85	-32.7044	-7.8	-1.42594	39.9376	39.3761	-0.56148
18	15	2.67	MVCT1	__CTV_sein_DC	0.908805	0.832852	17.0204	2.2759	2.2759	2.43648	1.70701	7.47091	5.12104	3.40332	6.31644	98.7965	99.0393	-0.24276	-0.245718	41.55	41.7	-0.15	-0.361011	38.55	38.55	0	0	100	100	-1.42109e-14	0	-1.42109e-14	0	100	100	-0.346021	43.5	43.35	-0.15	29.85	32.55	8.29493	2.7	-0.0466807	39.9823	39.9636	-0.0186553
18	15	2.67	MVCT1	__CTVN_cmisus_DC	0.754086	0.605247	12.3199	2.27794	2.27794	2.32752	2.15922	5.52837	4.28071	2.94104	6.64185	88.4521	95.2707	-6.81857	-7.70877	41.7	41.7	0	0	30.9	37.05	-19.9029	-6.15	100	100	-2.84217e-14	-2.22045e-14	-2.84217e-14	-2.22045e-14	100	100	0	43.65	43.65	0	31.65	23.85	-32.7044	-7.8	-1.1181	39.9968	39.5545	-0.442261
18	15	2.67	MVCT1	__CTVT_DC	0.537853	0.367852	12.5924	5.66704	5.66704	5.92334	6.2381	10.0406	9.70968	6.58365	10.8606	100	100	0	0	40.5	40.5	0	0	39	39	0	0	100	100	0	0	0	0	100	100	0.364964	40.95	41.1	0.15	38.7	38.7	0	0	-0.104188	39.7277	39.6863	-0.0413482
18	15	2.67	MVCT1	__PTV_sein_DC	0.91583	0.844729	16.4046	2.44085	2.44085	2.53378	1.70701	7.11122	5.3438	3.39567	7.48885	92.1912	91.5283	0.662826	0.718969	41.7	41.55	0.15	0.359712	32.55	32.85	-0.921659	-0.3	99.9995	100	-0.00045104	-0.000451042	-0.0139822	-0.0139842	99.986	100	0	43.5	43.5	0	20.85	16.5	-26.3636	-4.35	0.0154714	39.5389	39.545	0.00611816
18	15	2.67	MVCT1	__PTVN_cmisus_DC	0.844479	0.730821	11.3488	2.67702	2.67702	2.74493	2.41408	7.11122	5.12104	3.40324	2.90046	70.7255	71.7745	-1.04902	-1.48323	41.55	41.55	0	0	25.65	30.3	-18.1287	-4.65	100	100	-1.42109e-14	-2.22045e-14	-0.0955072	-0.0955985	99.9045	100	0	43.8	43.8	0	24.15	18.45	-30.8943	-5.7	-1.29726	38.5881	38.0939	-0.494178
18	15	2.67	MVCT1	__PTVT_DC	0.640219	0.470825	12.6365	5.5237	5.5237	5.57963	5.39805	10.3779	9.70968	6.32597	11.5671	99.3721	100	-0.627862	-0.631829	40.8	40.8	0	0	38.7	39	-0.775194	-0.3	100	100	0	0	0	0	100	100	1.06383	41.85	42.3	0.45	38.7	34.2	-13.1579	-4.5	-0.162108	39.7641	39.6998	-0.0643563
18	15	2.67	MVCT1	__Heart_DC	0.919527	0.851041	27.9553	2.82563	2.82563	3.18851	2.41408	9.16045	6.81836	4.39037	2.45146	0	0	0		10.5	10.2	0.3	2.85714	1.2	1.2	0	0	0.39547	0.144828	0.250642	63.3783	0.156786	83.1112	0.188646	0.0318601	15.0259	24.6	28.95	4.35	0.9	1.05	14.2857	0.15	0.469576	3.45298	3.46927	0.0162909
18	15	2.67	MVCT1	__Lung_DC	0.927982	0.865641	22.1481	2.09213	2.09213	2.62736	1.5268	9.39457	6.9033	4.12342	5.5041	0.482895	0.570872	-0.087977	-18.2186	34.2	34.5	-0.3	-0.877193	1.5	1.5	0	0	15.1963	15.1898	0.00646112	0.0425178	-0.12571	-1.07535	11.6901	11.8158	0	43.05	43.05	0	1.2	1.2	0	0	0.71811	8.48708	8.54847	0.0613874
18	15	2.67	MVCT1	__Esophagus_DC	0.401163	0.25091	32.8003	6.3332	6.3332	6.90462	3.18835	25.5546	20.0467	10.4833	11.6376	0	0	0		16.5	15.3	1.2	7.27273	1.05	1.2	-14.2857	-0.15	1.35102	0.2706	1.08042	79.9707	0.18628	87.4007	0.213133	0.0268534	7.40741	22.5	24.3	1.8	1.05	1.05	0	0	-0.0121579	5.03114	5.03053	-0.000611608
18	15	2.67	MVCT1	__SpinalCanal_DC	0.82899	0.707928	5.37629	1.41515	1.41515	1.48391	1.33561	3.13711	2.77445	1.7258	1.06126	0	0	0	0	13.5	13.5	0	0	0.6	0.45	-25	-0.15	0.00419234	0.0197887	0.0155963	372.019	0.0155963	372.019	0.00419234	0.0197887	-6.73077	14.55	15.6	-1.05	0.03	0.45	-93.3333	-0.42	0.483282	4.35668	4.33572	0.0209538
18	15	2.67	MVCT2	__Breast_DC	0.933344	0.875018	15.7379	1.97161	1.97161	2.1476	1.5268	6.60122	4.88815	3.10404	3.7906	95.1881	91.9471	3.24099	3.40483	43.05	42.9	0.15	0.348432	36	33.3	7.5	2.7	100	100	0	0	0	0	100	100	0	47.25	47.25	0	21.15	26.1	18.9655	4.95	0.554018	39.8157	40.0375	0.221815
18	15	2.67	MVCT2	__LN_AX_DC
18	15	2.67	MVCT2	__LN_IMN_DC	0.603724	0.432382	18.2593	2.51958	2.51958	3.04404	2.15922	12.2047	7.15208	4.57841	4.55588	85.7478	84.4183	1.32953	1.55051	42.15	42.15	0	0	32.25	34.95	-8.37209	-2.7	100	100	0	2.22045e-14	0	2.22045e-14	100	100	0	43.5	43.5	0	31.35	25.2	-24.4048	-6.15	-0.0239054	39.5619	39.5525	-0.00945516
18	15	2.67	MVCT2	__LN_Sclav_DC	0.681509	0.516886	15.4968	3.16544	3.16544	4.08407	3.09561	10.7145	9.77596	5.31848	7.03903	97.763	98.135	-0.372049	-0.380562	41.55	41.55	0	0	37.8	38.1	-0.793651	-0.3	100	100	-4.26326e-14	-3.33067e-14	-4.26326e-14	-3.33067e-14	100	100	-3.94265	43.5	41.85	-1.65	32.7	31.05	-5.31401	-1.65	0.0495915	40.1544	40.1744	0.0199231
18	15	2.67	MVCT2	__CTV_sein_DC	0.920402	0.852541	14.5466	2.25424	2.25424	2.45358	1.70701	7.06741	5.36791	3.28159	5.11028	97.7366	95.4398	2.29673	2.34992	42.6	42.3	0.3	0.704225	37.95	35.7	5.92885	2.25	100	100	2.84217e-14	2.22045e-14	2.84217e-14	2.22045e-14	100	100	0.31746	47.1	47.25	0.15	21.15	27.45	22.9508	6.3	0.453626	39.9323	40.1143	0.181969
18	15	2.67	MVCT2	__CTVN_cmisus_DC	0.69978	0.538201	15.1356	2.74192	2.74192	3.24325	2.41408	9.77596	7.45804	4.28156	8.63995	93.9622	96.0571	-2.09496	-2.22957	41.7	41.7	0	0	34.8	37.2	-6.89655	-2.4	100	100	1.42109e-14	0	1.42109e-14	0	100	100	0	43.5	43.5	0	32.25	25.2	-27.9762	-7.05	-0.199779	40.0575	39.9777	-0.0798672
18	15	2.67	MVCT2	__CTVT_DC	0.598362	0.426902	11.0831	5.2856	5.2856	5.33668	5.50496	10.2157	9.24438	6.00485	9.27877	100	100	1.42109e-14	1.42109e-14	40.5	40.65	-0.15	-0.37037	39	39	0	0	100	100	1.42109e-14	1.11022e-14	1.42109e-14	1.11022e-14	100	100	0.724638	41.1	41.4	0.3	38.7	38.7	0	0	-0.0649797	39.8379	39.8121	-0.0258698
18	15	2.67	MVCT2	__PTV_sein_DC	0.92795	0.865584	13.592	2.36396	2.36396	2.48	1.70701	6.69478	5.36791	3.19605	4.58423	88.9177	85.4013	3.51638	3.95464	42.3	42.15	0.15	0.35461	30.6	24	21.5686	6.6	99.9916	99.7002	0.291399	0.291423	0.721453	0.721939	99.9327	99.2113	0.31746	47.1	47.25	0.15	9.45	14.7	35.7143	5.25	1.4963	38.8607	39.451	0.590307
18	15	2.67	MVCT2	__PTVN_cmisus_DC	0.818062	0.692136	15.4028	2.8379	2.8379	3.05114	2.75248	7.45804	5.68429	3.79951	5.04619	73.8355	73.593	0.242474	0.328398	41.55	41.55	0	0	26.4	29.1	-10.2273	-2.7	99.9961	100	-0.00392088	-0.00392103	-0.251916	-0.252553	99.7481	100	0	43.5	43.5	0	21.45	16.35	-31.1927	-5.1	-0.428975	38.5328	38.3682	-0.16459
18	15	2.67	MVCT2	__PTVT_DC	0.689949	0.526658	11.3345	5.39665	5.39665	5.40559	5.47541	10.5717	9.91438	6.12573	11.8305	100	99.4636	0.536377	0.536377	41.55	41.25	0.3	0.722022	39.15	39	0.383142	0.15	100	100	0	2.22045e-14	0	2.22045e-14	100	100	1.74216	42.3	43.05	0.75	34.5	38.7	10.8527	4.2	0.139969	39.9401	39.9961	0.0559822
18	15	2.67	MVCT2	__Heart_DC	0.89845	0.815623	21.3812	2.92668	2.92668	3.25235	2.41408	9.80573	7.27328	4.53873	4.88195	0	0	0		11.55	9.45	2.1	18.1818	1.5	1.2	20	0.3	0.471128	0.0885219	0.382606	81.2107	0.230438	90.7876	0.253821	0.0233831	25	23.4	31.2	7.8	0.9	1.05	14.2857	0.15	12.1365	3.44328	3.9189	0.475617
18	15	2.67	MVCT2	__Lung_DC	0.929756	0.868733	20.0091	2.01223	2.01223	2.26753	1.07961	7.88829	5.93507	3.5303	4.76553	0.799778	0.896986	-0.0972074	-12.1543	35.4	35.55	-0.15	-0.423729	1.5	1.5	0	0	15.1785	14.769	0.409506	2.69794	0.250376	2.09217	11.9673	11.7169	-1.06007	42.9	42.45	-0.45	1.2	1.2	0	0	2.4948	8.41701	8.63237	0.215361
18	15	2.67	MVCT2	__Esophagus_DC	0.410337	0.258128	43.5302	8.19363	8.19363	9.07239	3.817	33.1383	24.1899	13.6717	26.1857	0	0	0		16.8	15.6	1.2	7.14286	1.35	1.2	11.1111	0.15	1.76864	0.123698	1.64494	93.006	0.00839382	56.3184	0.0149042	0.00651042	2.34375	18.75	19.2	0.45	1.2	1.2	0	0	23.3592	5.01933	6.54916	1.52983
18	15	2.67	MVCT2	__SpinalCanal_DC	0.81465	0.687265	6.47438	1.52485	1.52485	1.65429	1.4957	3.50917	3.11653	1.93544	1.91379	0	0	0	0	13.5	13.35	-0.15	-1.11111	0.6	0.45	-25	-0.15	0.083784	0.0595674	-0.0242165	-28.9035	-0.0242165	-28.9035	0.083784	0.0595674	0	14.25	14.25	0	0.03	0.45	-93.3333	-0.42	2.60448	4.25286	4.14491	0.107953
18	15	2.67	MVCT3	__Breast_DC	0.924	0.858737	18.527	2.29927	2.29927	2.30457	1.07961	8.41277	6	3.57649	7.45651	94.548	94.9701	-0.422136	-0.446478	43.35	43.35	0	0	34.8	34.35	1.2931	0.45	100	100	-2.84217e-14	-2.22045e-14	-2.84217e-14	-2.22045e-14	100	100	0	48	48	0	24.9	22.35	-11.4094	-2.55	-0.0416586	39.9332	39.9165	-0.0166287
18	15	2.67	MVCT3	__LN_AX_DC
18	15	2.67	MVCT3	__LN_IMN_DC	0.592966	0.42143	14.8812	2.18804	2.18804	2.4892	1.70701	8.35471	4.54484	3.5339	2.88893	95.6027	97.3218	-1.71914	-1.79821	42	42.15	-0.15	-0.357143	37.2	37.8	-1.6129	-0.6	100	100	-1.42109e-14	-1.11022e-14	-1.42109e-14	-1.11022e-14	100	100	0	43.05	43.05	0	35.25	34.5	-2.17391	-0.75	0.0830213	40.2109	40.2443	0.0334113
18	15	2.67	MVCT3	__LN_Sclav_DC	0.538821	0.368758	18.1792	4.34745	4.34745	5.22056	4.19587	12.4025	10.1785	6.33873	11.0997	90.092	96.8902	-6.79816	-7.5458	41.7	41.7	0	0	30.15	37.35	-23.8806	-7.2	100	100	0	0	0	0	100	100	-3.55872	43.65	42.15	-1.5	30.9	24.15	-27.9503	-6.75	-1.16055	40.1979	39.7367	-0.461163
18	15	2.67	MVCT3	__CTV_sein_DC	0.911391	0.837208	16.0856	2.42781	2.42781	2.49898	1.70701	7.80176	5.50964	3.4846	6.60906	97.8556	99.1991	-1.34354	-1.37299	42.9	42.6	0.3	0.699301	37.95	38.55	-1.58103	-0.6	100	100	-2.84217e-14	-2.22045e-14	-2.84217e-14	-2.22045e-14	100	100	0	48	48	0	32.25	22.35	-44.2953	-9.9	-0.0878485	40.0815	40.0463	-0.0351801
18	15	2.67	MVCT3	__CTVN_cmisus_DC	0.577395	0.405871	16.7443	3.1482	3.1482	3.70006	3.0536	10.2133	8.17847	4.82166	12.0357	91.6982	96.9351	-5.23693	-5.71105	41.85	41.7	0.15	0.358423	31.35	37.5	-19.6172	-6.15	100	100	-1.42109e-14	-1.11022e-14	-1.42109e-14	-1.11022e-14	100	100	-1.39373	43.65	43.05	-0.6	30.75	24.15	-27.3292	-6.6	-0.779544	40.1953	39.8844	-0.310916
18	15	2.67	MVCT3	__CTVT_DC	0.530723	0.361214	14.2224	5.67228	5.67228	6.14794	5.87448	12.2066	10.82	6.98452	12.5198	100	100	-2.84217e-14	-2.84217e-14	41.25	40.35	0.9	2.18182	39	38.85	0.384615	0.15	100	100	-2.84217e-14	-1.11022e-14	-2.84217e-14	-1.11022e-14	100	100	4.22535	40.8	42.6	1.8	38.55	38.85	0.772201	0.3	0.542723	39.563	39.7789	0.215889
18	15	2.67	MVCT3	__PTV_sein_DC	0.910208	0.835213	14.5466	2.5466	2.5466	2.57528	1.70701	7.80176	5.50496	3.49763	7.6299	90.3155	92.2183	-1.90273	-2.10676	42.6	42.3	0.3	0.704225	30.45	33.15	-8.867	-2.7	99.9273	100	-0.0726846	-0.0727375	-0.204642	-0.205062	99.7954	100	0	48	48	0	21	11.55	-81.8182	-9.45	-0.500384	39.6454	39.448	-0.197392
18	15	2.67	MVCT3	__PTVN_cmisus_DC	0.729715	0.574449	17.2137	3.60013	3.60013	3.80333	3.09561	10.0406	8.41277	4.74309	7.09484	74.7362	72.9955	1.74068	2.3291	41.55	41.55	0	0	26.4	29.55	-11.9318	-3.15	100	100	0	0	-0.12655	-0.12671	99.8735	100	-0.343643	43.8	43.65	-0.15	20.85	18.6	-12.0968	-2.25	-0.416296	38.6001	38.4401	-0.160025
18	15	2.67	MVCT3	__PTVT_DC	0.667429	0.500858	14.7257	5.17854	5.17854	5.41891	4.9145	10.5003	9.63052	6.21577	12.3102	100	100	1.42109e-14	1.42109e-14	41.55	40.95	0.6	1.44404	38.85	38.85	0	0	100	100	1.42109e-14	1.11022e-14	1.42109e-14	1.11022e-14	100	100	2.73973	42.6	43.8	1.2	38.55	38.55	0	0	0.278748	39.6675	39.7784	0.110882
18	15	2.67	MVCT3	__Heart_DC	0.896961	0.813172	27.7871	3.19241	3.19241	3.24135	2.41408	9.31814	6.77549	4.58505	3.85294	0	0	0		10.65	9.15	1.5	14.0845	1.35	1.2	11.1111	0.15	0.248146	0.0467576	0.201388	81.1572	0.0811618	88.6507	0.0915524	0.0103906	7.7381	23.25	25.2	1.95	0.9	1.05	14.2857	0.15	8.75896	3.32972	3.64937	0.319647
18	15	2.67	MVCT3	__Lung_DC	0.933284	0.874913	21.1796	2.08624	2.08624	2.34696	1.5268	7.47091	5.93507	3.57976	5.29073	0.65919	0.744608	-0.0854176	-12.958	34.65	35.1	-0.45	-1.2987	1.5	1.5	0	0	16.3786	16.4029	-0.0242757	-0.148216	-0.155165	-1.22735	12.6422	12.7974	-1.06762	42.6	42.15	-0.45	1.05	1.05	0	0	0.749363	8.91127	8.97855	0.0672819
18	15	2.67	MVCT3	__Esophagus_DC	0.368127	0.225586	29.7726	5.84059	5.84059	6.79789	3.817	23.5229	19.014	9.85325	8.03761	0	0	0		15.45	14.55	0.9	5.82524	1.05	1.2	-14.2857	-0.15	0.686763	0.125657	0.561106	81.703	0.295385	97.7323	0.302239	0.00685401	25	19.35	25.8	6.45	1.2	1.05	-14.2857	-0.15	-6.01491	5.02834	4.74305	-0.28529
18	15	2.67	MVCT3	__SpinalCanal_DC	0.821733	0.697408	5.6038	1.46032	1.46032	1.55978	1.4596	3.1636	2.79685	1.79557	2.96925	0	0	0	0	13.35	13.35	0	0	0.75	0.75	0	0	0.00440781	0.0771791	0.0727713	1650.96	0.0727713	1650.96	0.00440781	0.0771791	-7	13.95	15	-1.05	0.05	0.75	-93.3333	-0.7	0.24298	4.7262	4.71475	0.0114559
19	15	2.67	MVCT1	__Breast_DC	0.970561	0.942807	13.3846	1.30328	1.30328	1.3345	1.0293	4.10421	3.08789	1.94324	1.24891	92.4629	91.6586	0.804334	0.869899	41.7	41.7	0	0	34.35	33.6	2.18341	0.75	100	100	2.84217e-14	2.22045e-14	2.84217e-14	2.22045e-14	100	100	-0.341297	44.1	43.95	-0.15	26.7	28.65	6.80628	1.95	0.128904	39.6094	39.6606	0.0511239
19	15	2.67	MVCT1	__LN_AX_DC
19	15	2.67	MVCT1	__LN_IMN_DC	0.526381	0.357203	13.7361	2.72234	2.72234	2.9296	2.05859	9.7619	6.97338	4.06126	2.44313	94.7496	95.2125	-0.462896	-0.488547	45.45	45	0.45	0.990099	37.5	37.2	0.8	0.3	100	100	-1.42109e-14	0	-1.42109e-14	0	100	100	0	47.25	47.25	0	33	33.6	1.78571	0.6	0.187389	40.9298	41.0067	0.0768422
19	15	2.67	MVCT1	__LN_Sclav_DC	0.755106	0.606562	9.32599	2.66953	2.66953	2.6883	2.5	5.72157	4.92551	3.10587	3.60768	94.9114	92.3705	2.54082	2.67705	41.25	41.25	0	0	37.35	36.75	1.60643	0.6	100	100	0	0	0	0	100	100	0	42.3	42.3	0	28.95	28.5	-1.57895	-0.45	0.191364	39.3713	39.4468	0.0754871
19	15	2.67	MVCT1	__CTV_sein_DC	0.959973	0.923027	12.7356	1.59372	1.59372	1.61623	1.45565	4.10421	3.25492	2.07157	1.40956	94.2892	94.0515	0.237744	0.252143	41.7	41.85	-0.15	-0.359712	34.95	34.5	1.28755	0.45	100	100	1.42109e-14	2.22045e-14	1.42109e-14	2.22045e-14	100	100	-0.341297	44.1	43.95	-0.15	29.1	30	3	0.9	0.056007	39.7263	39.7486	0.022262
19	15	2.67	MVCT1	__CTVN_cmisus_DC	0.73119	0.57628	13.62	2.61669	2.61669	2.72727	2.30158	6.50164	5.14648	3.39484	3.34428	94.901	92.3424	2.55867	2.69614	43.05	42.9	0.15	0.348432	37.35	36.6	2.00803	0.75	100	100	1.42109e-14	1.11022e-14	1.42109e-14	1.11022e-14	100	100	0	47.25	47.25	0	27.75	28.5	2.63158	0.75	0.283271	39.5963	39.7088	0.112483
19	15	2.67	MVCT1	__CTVT_DC	0.836289	0.718639	7.69562	2.90176	2.90176	2.92778	2.89291	5.72157	5.24841	3.33522	4.80015	98.5023	98.9269	-0.42465	-0.431107	41.25	41.25	0	0	38.4	38.4	0	0	100	100	-1.42109e-14	1.11022e-14	-1.42109e-14	1.11022e-14	100	100	-0.359712	41.85	41.7	-0.15	37.2	34.8	-6.89655	-2.4	0.00852646	39.9386	39.942	0.00340564
19	15	2.67	MVCT1	__PTV_sein_DC	0.961391	0.925652	10.027	1.70635	1.70635	1.75685	1.45565	4.47469	3.71118	2.26595	1.35664	87.1412	87.0312	0.109977	0.126205	41.85	41.85	0	0	32.55	32.25	0.921659	0.3	100	100	-4.26326e-14	-4.44089e-14	-4.26326e-14	-4.44089e-14	100	100	0	44.1	44.1	0	24.45	22.65	-7.94702	-1.8	0.0702167	39.3178	39.3454	0.027627
19	15	2.67	MVCT1	__PTVN_cmisus_DC	0.822535	0.698565	15.2457	3.08328	3.08328	3.30112	2.89291	7.5703	6.26097	4.07098	6.64822	73.2736	65.9704	7.30323	9.96707	42.6	42.45	0.15	0.352113	29.7	27.9	6.06061	1.8	100	99.9715	0.0284543	0.0284543	0.113677	0.113776	99.9134	99.7997	0	47.25	47.25	0	15.6	17.25	9.56522	1.65	1.41482	37.9717	38.5166	0.544942
19	15	2.67	MVCT1	__PTVT_DC	0.871822	0.77277	9.08463	2.89692	2.89692	3.09731	2.7036	6.83965	6.00178	3.67744	5.55966	87.6012	88.2609	-0.659663	-0.75303	41.25	41.1	0.15	0.363636	34.95	34.95	0	0	100	100	0	0	0	0	100	100	0	42	42	0	32.1	31.2	-2.88462	-0.9	-0.00952387	39.4742	39.4705	-0.00375912
19	15	2.67	MVCT1	__Heart_DC	0.931895	0.872476	21.9338	2.36542	2.36542	2.44284	2.30158	5.50429	4.47469	3.06872	6.95922	0	0	0		13.35	15.75	-2.4	-17.9775	1.5	1.65	-10	-0.15	0.734347	1.51366	-0.77931	-106.123	-0.507424	-168.305	0.30149	0.808914	-15.4589	35.85	31.05	-4.8	1.35	1.2	-12.5	-0.15	-7.42476	4.81069	4.47819	-0.332495
19	15	2.67	MVCT1	__Lung_DC	0.969323	0.940473	23.6479	1.62261	1.62261	1.70263	1.0293	5.20758	3.39813	2.6267	2.96447	0.348707	0.371762	-0.0230544	-6.61138	31.65	31.8	-0.15	-0.473934	1.5	1.5	0	0	14.1348	14.3803	-0.245557	-1.73726	-0.195371	-1.79376	10.8917	11.0871	-1.03093	44.1	43.65	-0.45	1.05	1.05	0	0	-1.10809	8.91042	8.81277	-0.0976534
19	15	2.67	MVCT1	__Esophagus_DC	0.557186	0.38618	19.8919	3.59598	3.59598	4.24002	2.30158	13.9714	11.4912	6.04558	3.14022	0	0	0		18.3	18	0.3	1.63934	1.35	1.35	0	0	3.84684	3.49631	0.350536	9.1123	0.242367	69.5826	0.348316	0.105949	12.1795	20.55	23.4	2.85	1.2	1.2	0	0	-12.1511	6.3615	5.67225	-0.689243
19	15	2.67	MVCT1	__SpinalCanal_DC	0.879043	0.784189	4.95734	1.25714	1.25714	1.43417	1.34357	2.9387	2.62857	1.64876	1.38944	0	0	0	0	14.85	15.15	0.3	2.0202	0.9	0.9	0	0	0.126598	0.161887	0.0352895	27.8753	0.000579041	11.1297	0.00520264	0.00578168	-3.25203	17.85	18.45	-0.6	0.06	0.9	-93.3333	-0.84	4.72443	5.39527	5.15188	0.243397
19	15	2.67	MVCT2	__Breast_DC	0.972081	0.945678	15.3394	1.24922	1.24922	1.30416	1.0293	3.97304	2.91129	1.95977	2.18623	91.5221	91.6622	-0.14011	-0.153088	41.85	41.85	0	0	33.3	33.45	-0.45045	-0.15	100	100	2.84217e-14	2.22045e-14	2.84217e-14	2.22045e-14	100	100	0	43.95	43.95	0	25.65	24.3	-5.55556	-1.35	-0.064567	39.4425	39.417	-0.0254504
19	15	2.67	MVCT2	__LN_AX_DC
19	15	2.67	MVCT2	__LN_IMN_DC	0.608055	0.436839	12.496	2.35061	2.35061	2.71449	1.45565	9.29775	6.9885	3.83249	5.30873	92.6089	92.0173	0.591512	0.638721	43.5	43.35	0.15	0.344828	37.05	36.6	1.21457	0.45	100	100	1.42109e-14	2.22045e-14	1.42109e-14	2.22045e-14	100	100	0	45	45	0	31.95	32.25	0.930233	0.3	0.346356	40.3589	40.4992	0.140272
19	15	2.67	MVCT2	__LN_Sclav_DC	0.799519	0.665999	12.8105	2.43771	2.43771	2.52691	2.30158	5.54293	4.81677	3.0635	5.44642	80.6039	82.4698	-1.86594	-2.31494	40.8	40.8	0	0	35.4	35.25	0.423729	0.15	100	100	-1.42109e-14	0	-1.42109e-14	0	100	100	0	42	42	0	27.75	29.25	5.12821	1.5	-0.0677259	38.8245	38.7982	-0.0262764
19	15	2.67	MVCT2	__CTV_sein_DC	0.965216	0.932771	12.7565	1.48741	1.48741	1.55142	1.0293	4.10421	3.08789	2.11249	2.01811	94.3362	95	-0.663792	-0.703645	41.85	41.85	0	0	34.2	34.8	-1.75439	-0.6	100	100	0	0	0	0	100	100	0	43.95	43.95	0	30	27.9	-7.52688	-2.1	-0.110919	39.5926	39.5487	-0.043867
19	15	2.67	MVCT2	__CTVN_cmisus_DC	0.777085	0.635436	12.3682	2.31361	2.31361	2.41056	2.05859	5.96611	4.81677	3.11857	3.91714	82.1904	83.535	-1.34462	-1.63598	42.3	42.15	0.15	0.35461	35.7	35.25	1.2605	0.45	100	100	1.42109e-14	2.22045e-14	1.42109e-14	2.22045e-14	100	100	0	45	45	0	27.15	29.25	7.17949	2.1	-0.0542481	39.0413	39.0201	-0.0211677
19	15	2.67	MVCT2	__CTVT_DC	0.760588	0.613669	9.71037	3.33839	3.33839	3.33921	2.91129	7.46486	6.74164	4.0169	5.42307	99.8129	99.8729	-0.0600447	-0.0601572	42.15	42.15	0	0	38.25	38.25	0	0	100	100	5.68434e-14	4.44089e-14	5.68434e-14	4.44089e-14	100	100	0	43.05	43.05	0	38.1	37.8	-0.793651	-0.3	-0.012637	39.7242	39.7192	-0.0050193
19	15	2.67	MVCT2	__PTV_sein_DC	0.967098	0.936293	10.8489	1.52129	1.52129	1.59291	1.0293	4.11719	3.23849	2.12927	2.31534	88.5398	88.7074	-0.167578	-0.189268	41.85	41.85	0	0	32.7	33	-0.917431	-0.3	100	100	-2.84217e-14	-2.22045e-14	-2.84217e-14	-2.22045e-14	100	100	0	43.95	43.95	0	23.7	21.9	-8.21918	-1.8	-0.0289118	39.2671	39.2558	-0.0113495
19	15	2.67	MVCT2	__PTVN_cmisus_DC	0.835399	0.717326	15.6405	2.91507	2.91507	3.06921	2.7036	6.90473	5.72157	3.82092	4.82972	62.3087	59.965	2.34368	3.76141	42	42	0	0	28.35	27.3	3.7037	1.05	100	99.9494	0.0506189	0.0506189	0.276637	0.276663	99.9908	99.7142	0	45	45	0	14.85	18.9	21.4286	4.05	0.735514	37.4268	37.7042	0.277319
19	15	2.67	MVCT2	__PTVT_DC	0.823772	0.70035	11.2236	3.40064	3.40064	3.48758	2.99959	7.84192	6.97338	4.20215	6.60354	95.4176	95.6166	-0.198988	-0.208545	42	42.15	-0.15	-0.357143	37.2	37.35	-0.403226	-0.15	100	100	0	0	0	0	100	100	0	43.2	43.2	0	34.5	33.9	-1.76991	-0.6	-0.0241283	39.5787	39.5692	-0.00954738
19	15	2.67	MVCT2	__Heart_DC	0.927917	0.865527	23.8098	2.56594	2.56594	2.72841	2.30158	6.91846	5.20758	3.59376	4.92674	0	0	0		13.05	15.15	-2.1	-16.092	1.65	1.65	0	0	0.710252	1.33121	-0.620962	-87.4284	-0.385429	-129.407	0.297843	0.683272	-7.69231	33.6	31.2	-2.4	1.35	1.35	0	0	-4.89701	4.83144	4.60589	-0.225551
19	15	2.67	MVCT2	__Lung_DC	0.959258	0.921705	23.0158	1.70221	1.70221	1.89446	1.0293	6.02149	4.10421	2.93044	4.45414	0.449578	0.434296	0.0152819	3.39917	32.4	32.55	-0.15	-0.462963	1.35	1.5	-11.1111	-0.15	14.2537	14.4972	-0.243565	-1.70879	-0.22751	-2.03974	11.1539	11.3814	0	44.7	44.7	0	1.05	0.9	-16.6667	-0.15	-1.20318	8.82543	8.72051	-0.104923
19	15	2.67	MVCT2	__Esophagus_DC	0.690308	0.527077	14.3364	2.50481	2.50481	2.79828	2.05859	8.78794	6.00178	3.8184	5.22624	0	0	0		19.35	18	1.35	6.97674	1.35	1.35	0	0	5.79139	3.39229	2.3991	41.4253	0.980526	89.0203	1.10146	0.120937	12.1795	20.55	23.4	2.85	1.2	1.2	0	0	1.26463	6.32323	6.40422	0.0809896
19	15	2.67	MVCT2	__SpinalCanal_DC	0.91138	0.837188	7.25627	1.20381	1.20381	1.37093	1.23429	2.8074	2.57543	1.58613	1.59618	0	0	0	0	14.85	14.7	-0.15	-1.0101	0.9	1.05	16.6667	0.15	0.17298	0.0840891	-0.0888904	-51.3878	0.000656484	12.271	0.00534988	0.00600637	-9.92366	17.7	19.65	-1.95	0.06	0.9	-93.3333	-0.84	2.12555	5.49123	5.37694	0.11429
19	15	2.67	MVCT3	__Breast_DC	0.965418	0.933147	15.9255	1.42603	1.42603	1.49868	1.0293	4.92551	3.39813	2.29611	3.46455	90.6613	89.3734	1.28791	1.42057	41.85	41.85	0	0	34.05	33	3.0837	1.05	100	100	-1.42109e-14	0	-1.42109e-14	0	100	100	0	43.65	43.65	0	21.75	25.35	14.2012	3.6	0.258359	39.3361	39.438	0.101892
19	15	2.67	MVCT3	__LN_AX_DC
19	15	2.67	MVCT3	__LN_IMN_DC	0.458993	0.297853	12.4199	3.17381	3.17381	3.22236	2.40079	8.20842	6.96652	4.03949	4.59795	86.0397	89.364	-3.32432	-3.8637	43.5	43.5	0	0	36.3	35.85	1.23967	0.45	100	100	-1.42109e-14	-2.22045e-14	-1.42109e-14	-2.22045e-14	100	100	-1.33779	45.45	44.85	-0.6	30.9	32.1	3.73832	1.2	-0.557594	40.3535	40.1298	-0.223761
19	15	2.67	MVCT3	__LN_Sclav_DC	0.744318	0.59276	14.5565	2.94597	2.94597	3.19709	2.89291	7.24885	5.78581	3.80733	1.49956	87.8916	87.2103	0.681343	0.775208	41.4	41.4	0	0	34.95	35.85	-2.57511	-0.9	100	100	0	0	0	0	100	100	0	42.45	42.45	0	28.2	27.15	-3.8674	-1.05	0.0834462	39.2843	39.3171	0.0328086
19	15	2.67	MVCT3	__CTV_sein_DC	0.956938	0.917432	13.9388	1.6428	1.6428	1.69446	1.0293	4.60316	3.25492	2.3308	5.31214	95.7508	95.1172	0.633606	0.661724	41.85	41.85	0	0	36.15	34.95	3.3195	1.2	100	100	1.42109e-14	1.11022e-14	1.42109e-14	1.11022e-14	100	100	0	43.65	43.65	0	28.95	30	3.5	1.05	0.128248	39.6226	39.6734	0.0508805
19	15	2.67	MVCT3	__CTVN_cmisus_DC	0.701602	0.54036	14.8411	3.03805	3.03805	3.16533	2.89291	7.41447	5.81341	3.79809	3.06875	87.5948	87.017	0.57778	0.659605	42.15	42.15	0	0	35.25	35.7	-1.2766	-0.45	100	100	1.42109e-14	1.11022e-14	1.42109e-14	1.11022e-14	100	100	-1.33779	45.45	44.85	-0.6	26.7	27.15	1.65746	0.45	0.0768177	39.417	39.4473	0.0303025
19	15	2.67	MVCT3	__CTVT_DC	0.775338	0.633104	10.5973	3.65137	3.65137	3.7788	2.89291	9.71037	8.44641	4.73557	4.66636	100	100	1.42109e-14	1.42109e-14	41.85	41.7	0.15	0.358423	38.7	38.7	0	0	100	100	1.42109e-14	2.22045e-14	1.42109e-14	2.22045e-14	100	100	0	42.75	42.75	0	38.4	38.4	0	0	0.157926	39.7457	39.8086	0.062868
19	15	2.67	MVCT3	__PTV_sein_DC	0.955953	0.915622	17.4098	1.7483	1.7483	1.84162	1.45565	5.14648	3.8374	2.54053	4.76113	91.159	89.5475	1.61157	1.76787	41.85	41.85	0	0	34.05	33.15	2.64317	0.9	100	100	2.84217e-14	2.22045e-14	2.84217e-14	2.22045e-14	100	100	0	43.65	43.65	0	24.3	25.8	5.81395	1.5	0.303728	39.3317	39.4515	0.119825
19	15	2.67	MVCT3	__PTVN_cmisus_DC	0.81476	0.687422	14	3.39624	3.39624	3.54438	3.23849	7.67479	6.50164	4.20091	2.79492	68.6786	65.452	3.22668	4.69822	42.15	42.15	0	0	28.8	27.6	4.16667	1.2	100	99.971	0.0289718	0.0289718	0.223037	0.223109	99.9676	99.7445	0	45.45	45.45	0	15.75	18.3	13.9344	2.55	0.759106	37.8279	38.1173	0.289351
19	15	2.67	MVCT3	__PTVT_DC	0.811504	0.6828	11.9991	3.76469	3.76469	3.81365	2.91129	10.183	8.85435	4.77156	4.41604	98.311	95.7538	2.55716	2.6011	41.7	41.85	-0.15	-0.359712	38.25	37.35	2.35294	0.9	100	100	0	1.11022e-14	0	1.11022e-14	100	100	0	42.75	42.75	0	36	36.9	2.43902	0.9	0.254445	39.6359	39.737	0.101109
19	15	2.67	MVCT3	__Heart_DC	0.943486	0.893017	21.433	2.18038	2.18038	2.32759	2.05859	5.50429	4.10421	3.09104	1.80425	0	0	0		16.05	17.25	-1.2	-7.47664	1.65	1.65	0	0	1.62688	2.1127	-0.485822	-29.8621	-0.319642	-37.2222	0.858741	1.17838	-1.67364	36.45	35.85	-0.6	1.35	1.35	0	0	-2.77909	5.23312	5.09162	-0.141501
19	15	2.67	MVCT3	__Lung_DC	0.952164	0.908696	19.7989	1.76279	1.76279	1.98669	1.0293	6.97338	4.92551	3.00428	5.18908	0.383862	0.379816	0.00404597	1.05402	32.7	32.7	0	0	1.5	1.65	-10	-0.15	14.5594	15.0076	-0.448162	-3.07816	-0.364289	-3.19332	11.4078	11.7721	-0.331126	45.45	45.3	-0.15	1.05	1.05	0	0	-2.02985	9.05244	8.87234	-0.180095
19	15	2.67	MVCT3	__Esophagus_DC	0.663943	0.496942	16.9248	2.76529	2.76529	2.83527	2.05859	9.00838	6.00178	3.97656	6.27784	0	0	0		19.05	19.05	0	0	1.5	1.35	10	0.15	5.70102	6.04834	-0.347315	-6.09216	0.0859061	9.52421	0.901976	0.81607	2.06897	21.3	21.75	0.45	1.35	1.35	0	0	-8.90988	6.77792	6.22342	-0.5545
19	15	2.67	MVCT3	__SpinalCanal_DC	0.867485	0.765982	4.95661	1.26392	1.26392	1.4115	1.25134	2.86604	2.57581	1.61914	0.859895	0	0	0	0	15	15.15	0.15	1	0.9	0.9	0	0	0.256576	0.263086	0.00650977	2.53717	0.00681397	137.213	0.00496598	0.01178	-7.69231	18	19.5	-1.5	0.05	0.75	-93.3333	-0.7	3.11139	5.28502	5.12555	0.159476
20	15	2.67	MVCT1	__Breast_DC	0.894972	0.809908	14.7527	1.96129	1.96129	2.04269	1.38107	6.21891	4.73946	2.927	5.68323	88.6676	87.5057	1.16192	1.31042	42	42	0	0	32.85	31.35	4.56621	1.5	100	100	1.42109e-14	2.22045e-14	0.00800638	0.0080078	99.9823	99.9743	0	43.8	43.8	0	18.9	18.9	0	0	0.289686	39.4955	39.6102	0.114745
20	15	2.67	MVCT1	__LN_AX_DC
20	15	2.67	MVCT1	__LN_IMN_DC	0.580067	0.408518	11.0293	2.32004	2.32004	2.33583	2.18366	6.19123	4.3183	2.90866	3.81691	92.8112	94.0692	-1.25804	-1.35549	42.6	42.6	0	0	33.6	34.95	-4.01786	-1.35	100	100	0	0	0	0	100	100	0.689655	43.2	43.5	0.3	30.9	30.75	-0.487805	-0.15	0.467148	40.1971	40.3858	0.188662
20	15	2.67	MVCT1	__LN_Sclav_DC	0.715811	0.557403	23.0935	3.12408	3.12408	3.40504	2.76213	8.26839	6.41969	4.4413	4.90209	98.679	98.7214	-0.0423546	-0.0429216	42.15	42.3	-0.15	-0.355872	38.55	38.4	0.389105	0.15	100	100	-1.42109e-14	-2.22045e-14	-1.42109e-14	-2.22045e-14	100	100	0	42.9	42.9	0	36.15	32.85	-10.0457	-3.3	-0.229169	40.4725	40.38	-0.0925385
20	15	2.67	MVCT1	__CTV_sein_DC	0.868048	0.766859	14.7313	2.04884	2.04884	2.14746	1.38107	6.06363	4.36732	2.93109	5.77938	97.6736	97.1401	0.533556	0.546264	42	42	0	0	37.8	37.05	1.98413	0.75	100	100	1.42109e-14	2.22045e-14	1.42109e-14	2.22045e-14	100	100	0.684932	43.5	43.8	0.3	25.8	27	4.44444	1.2	0.104994	40.1414	40.1836	0.0421902
20	15	2.67	MVCT1	__CTVN_cmisus_DC	0.710791	0.551339	20.9953	2.63467	2.63467	2.75995	2.18366	7.04209	5.36793	3.59627	1.70332	97.8027	97.967	-0.16422	-0.16791	42.3	42.3	0	0	37.95	38.1	-0.395257	-0.15	100	100	0	0	0	0	100	100	0.689655	43.2	43.5	0.3	31.2	30.75	-1.46341	-0.45	-0.1174	40.4282	40.3808	-0.047407
20	15	2.67	MVCT1	__CTVT_DC
20	15	2.67	MVCT1	__PTV_sein_DC	0.892123	0.805255	15.4783	2.19397	2.19397	2.23478	1.95312	6.06363	4.88281	2.97046	4.60019	87.2887	85.9333	1.35536	1.55273	42.15	42	0.15	0.355872	32.1	31.35	2.33645	0.75	100	100	1.42109e-14	2.22045e-14	1.42109e-14	2.22045e-14	100	100	0.684932	43.5	43.8	0.3	21.75	24.3	10.4938	2.55	0.320394	39.4642	39.591	0.126847
20	15	2.67	MVCT1	__PTVN_cmisus_DC	0.818858	0.693276	17.5776	3.03438	3.03438	3.11762	2.68397	7.57792	6.11537	4.07592	6.89028	81.0013	78.5308	2.47048	3.04993	42.3	42.3	0	0	31.8	31.2	1.88679	0.6	100	100	1.42109e-14	2.22045e-14	-0.0397321	-0.0397479	99.9603	100	0.342466	43.65	43.8	0.15	20.55	17.7	-16.1017	-2.85	0.417877	39.1677	39.3321	0.16436
20	15	2.67	MVCT1	__PTVT_DC
20	15	2.67	MVCT1	__Heart_DC	0.913387	0.840581	33.0425	2.97662	2.97662	3.47542	2.68397	10.6018	6.98869	5.10378	5.32086	0	0	0		8.4	8.55	-0.15	-1.78571	1.5	1.5	0	0	0.00187037	0.00114716	0.00072321	38.6667	0.00072321	38.6667	0.00187037	0.00114716	5.35714	15.9	16.8	0.9	1.35	1.35	0	0	-3.71767	3.31949	3.20051	-0.118984
20	15	2.67	MVCT1	__Lung_DC	0.947392	0.900042	16.2302	1.68022	1.68022	1.78798	0.976562	5.57185	3.97325	2.66573	1.48333	0.574123	0.672464	-0.0983413	-17.129	33.75	34.2	-0.45	-1.33333	1.2	1.2	0	0	16.1769	16.8301	-0.653158	-4.03759	-0.593078	-4.83943	12.2551	12.8482	0.701754	42.45	42.75	0.3	0.9	0.9	0	0	-2.31546	8.82864	8.62884	-0.199798
20	15	2.67	MVCT1	__Esophagus_DC	0.56522	0.393942	43.212	3.90653	3.90653	5.43405	2.18366	29.1374	18.2417	10.2085	18.5472	0	0	0		24.75	21.75	3	12.1212	1.2	0.75	37.5	0.45	12.3164	6.48431	5.8321	47.3523	3.43058	52.498	6.5347	3.10411	4.32692	29.85	31.2	1.35	0.6	1.2	50	0.6	25.3749	5.44124	7.29144	1.8502
20	15	2.67	MVCT1	__SpinalCanal_DC	0.881275	0.78775	5.09412	1.34321	1.34321	1.47734	1.31125	3.0551	2.72245	1.72078	1.16296	0	0	0	0	13.05	13.2	0.15	1.14943	0.45	0	-100	-0.45	0.175309	0.133953	-0.0413559	-23.5903	0.00011428	3.5636	0.00320688	0.00332116	-2.27273	19.35	19.8	-0.45	0.03	0.45	-93.3333	-0.42	3.38552	4.61725	4.46605	0.151199
20	15	2.67	MVCT2	__Breast_DC	0.814751	0.68741	22.9882	2.94534	2.94534	3.11602	1.95312	12.5	8.1109	4.9685	13.6869	81.6303	86.8676	-5.23733	-6.41591	41.85	42.15	-0.3	-0.716846	26.55	30.9	-16.3842	-4.35	99.9858	100	-0.0141768	-0.0141788	-0.0734961	-0.0735581	99.9157	99.9892	0	43.5	43.5	0	19.5	14.1	-38.2979	-5.4	-1.5458	39.5353	38.9334	-0.601832
20	15	2.67	MVCT2	__LN_AX_DC
20	15	2.67	MVCT2	__LN_IMN_DC	0.627543	0.457241	11.2615	2.12596	2.12596	2.46482	2.18366	7.48782	4.82906	3.11687	6.2506	95.38	92.7282	2.65187	2.78032	43.2	42.9	0.3	0.694444	36.3	33.3	8.26446	3	100	100	0	0	0	0	100	100	0	43.95	43.95	0	28.8	30.75	6.34146	1.95	1.46617	40.4474	41.0493	0.601854
20	15	2.67	MVCT2	__LN_Sclav_DC	0.80049	0.667347	11.5953	2.46847	2.46847	2.6429	2.18366	6.21891	5.25895	3.20859	2.78337	99.917	99.7807	0.136306	0.136419	42.6	42.6	0	0	39.3	39.15	0.381679	0.15	100	100	-1.42109e-14	-1.11022e-14	-1.42109e-14	-1.11022e-14	100	100	0	43.65	43.65	0	37.5	36.75	-2.04082	-0.75	-0.175909	40.7801	40.7085	-0.0716098
20	15	2.67	MVCT2	__CTV_sein_DC	0.784909	0.645967	22.3359	2.92539	2.92539	3.04287	1.95312	11.3556	7.56331	4.67919	11.6115	92.1444	97.323	-5.17861	-5.6201	42	42.3	-0.3	-0.714286	29.25	37.5	-28.2051	-8.25	100	100	2.84217e-14	2.22045e-14	0.001033	0.00103302	99.9976	99.9966	0	43.5	43.5	0	19.35	19.65	1.52672	0.3	-1.43479	40.2549	39.6855	-0.569402
20	15	2.67	MVCT2	__CTVN_cmisus_DC	0.789376	0.65204	8.71023	2.20597	2.20597	2.21324	2.18366	5.03224	3.97325	2.64069	1.71767	99.3304	98.633	0.697332	0.702033	42.75	42.75	0	0	39.15	38.7	1.14943	0.45	100	100	0	-1.11022e-14	0	-1.11022e-14	100	100	0	43.95	43.95	0	29.25	30.75	4.87805	1.5	0.0373191	40.7373	40.7525	0.0152085
20	15	2.67	MVCT2	__CTVT_DC
20	15	2.67	MVCT2	__PTV_sein_DC	0.812965	0.68487	23.9393	3.14936	3.14936	3.34256	1.95312	12.4734	8.34375	5.13433	11.0164	83.4075	87.6055	-4.198	-5.03312	42	42.3	-0.3	-0.714286	15.75	31.95	-102.857	-16.2	97.3873	99.9115	-2.52421	-2.59193	-2.55961	-2.63051	97.3048	99.8644	-1.03448	43.95	43.5	-0.45	9	5.4	-66.6667	-3.6	-2.82694	39.6438	38.5539	-1.08989
20	15	2.67	MVCT2	__PTVN_cmisus_DC	0.863184	0.7593	9.93762	2.55699	2.55699	2.67878	2.68397	5.45604	4.73946	3.07317	5.65534	89.641	82.0148	7.62615	8.50744	42.75	42.75	0	0	34.8	31.95	8.18966	2.85	100	100	0	0	0.0363177	0.0363177	100	99.9637	0	43.95	43.95	0	18.3	20.85	12.2302	2.55	1.26274	39.5616	40.0676	0.50595
20	15	2.67	MVCT2	__PTVT_DC
20	15	2.67	MVCT2	__Heart_DC	0.921312	0.854104	32.6818	3.08172	3.08172	3.30738	2.68397	8.1109	6.41969	4.57889	5.04301	0	0	0		7.8	7.95	-0.15	-1.92308	1.5	1.5	0	0	0.000284032	0.000574041	-0.000290009	-102.104	-0.000290009	-102.104	0.000284032	0.000574041	-11.6279	14.4	12.9	-1.5	1.2	1.2	0	0	-2.76198	3.18848	3.10278	-0.085698
20	15	2.67	MVCT2	__Lung_DC	0.93417	0.876472	18.8822	1.92579	1.92579	2.24774	1.38107	8.02646	5.4856	3.44729	4.75052	0.894753	0.843149	0.0516035	5.76734	34.8	34.65	0.15	0.431034	1.2	1.2	0	0	17.9507	18.1179	-0.167179	-0.931326	-0.138502	-1.01272	13.6763	13.8148	0	42.75	42.75	0	0.9	0.9	0	0	-0.593856	9.17779	9.12361	-0.0541811
20	15	2.67	MVCT2	__Esophagus_DC	0.569272	0.39789	15.8973	3.16109	3.16109	3.335	2.76213	9.32678	6.73429	4.24226	9.06373	0	0	0		24.3	22.8	1.5	6.17284	1.05	0.75	28.5714	0.3	11.3516	7.52203	3.8296	33.7361	2.41538	39.6714	6.08847	3.67308	-2.95567	31.35	30.45	-0.9	0.75	1.05	28.5714	0.3	23.9195	5.39738	7.0943	1.69692
20	15	2.67	MVCT2	__SpinalCanal_DC	0.858899	0.752693	7.31	1.43575	1.43575	1.52386	1.45972	3.52457	2.76997	1.79485	1.62496	0	0	0	0	12.45	13.2	0.75	6.0241	0.6	0.45	-25	-0.15	0.147621	0.0748955	-0.0727254	-49.265	0.00658764	83.3007	0.00790826	0.0144959	-7.63359	18.15	19.65	-1.5	0.03	0.6	-95	-0.57	3.35082	4.59606	4.44705	0.149013
20	15	2.67	MVCT3	__Breast_DC	0.858432	0.751976	16.91	2.39471	2.39471	2.42423	1.38107	8.63661	6.44484	3.72658	5.4219	84.3996	86.3836	-1.98405	-2.35078	41.85	42.15	-0.3	-0.716846	29.7	30.6	-3.0303	-0.9	100	100	0	0	-0.00924141	-0.00924242	99.9891	99.9983	-0.346021	43.5	43.35	-0.15	18.6	18.45	-0.813008	-0.15	-0.502813	39.4554	39.258	-0.197394
20	15	2.67	MVCT3	__LN_AX_DC
20	15	2.67	MVCT3	__LN_IMN_DC	0.396713	0.247437	15.7531	2.89927	2.89927	3.28488	2.18366	11.4687	8.19412	4.72919	8.61606	78.3509	80.4754	-2.12449	-2.71151	42.9	42.9	0	0	30.15	32.55	-7.9602	-2.4	100	100	0	0	0	0	100	100	-0.689655	43.8	43.5	-0.3	28.05	25.95	-8.09249	-2.1	-0.371639	39.5237	39.3774	-0.146342
20	15	2.67	MVCT3	__LN_Sclav_DC	0.772664	0.629546	12.2056	2.4337	2.4337	2.46918	2.18366	5.7205	4.88281	2.97922	3.7672	99.6771	95.8032	3.87392	3.88647	42.6	42.6	0	0	39	37.05	5	1.95	100	100	-1.42109e-14	-2.22045e-14	-1.42109e-14	-2.22045e-14	100	100	0	43.35	43.35	0	34.2	37.05	7.69231	2.85	0.448831	40.5732	40.7561	0.182926
20	15	2.67	MVCT3	__CTV_sein_DC	0.834512	0.716019	16.0927	2.40949	2.40949	2.4593	1.38107	8.26068	6.21891	3.66301	4.77743	93.8858	96.8024	-2.91662	-3.10656	42	42.3	-0.3	-0.714286	33.15	36.9	-11.3122	-3.75	100	100	-1.42109e-14	0	-1.42109e-14	0	100	100	-0.346021	43.5	43.35	-0.15	27	22.8	-18.4211	-4.2	-0.72996	40.1908	39.8995	-0.291251
20	15	2.67	MVCT3	__CTVN_cmisus_DC	0.72571	0.569501	15.601	2.59713	2.59713	2.78865	2.18366	7.57792	5.79509	3.72763	4.47695	96.9402	93.4683	3.47187	3.58145	42.6	42.6	0	0	36.15	36.15	0	0	100	100	0	0	0	0	100	100	0	43.5	43.5	0	28.8	25.95	-10.9827	-2.85	0.41159	40.4121	40.5792	0.16702
20	15	2.67	MVCT3	__CTVT_DC
20	15	2.67	MVCT3	__PTV_sein_DC	0.861573	0.75681	17.5471	2.5484	2.5484	2.57381	1.38107	8.73464	6.55098	3.79119	4.92106	82.862	85.3474	-2.48537	-2.99941	42.15	42.3	-0.15	-0.355872	28.8	30.9	-7.29167	-2.1	100	100	-1.42109e-14	0	-0.0185094	-0.0185128	99.9815	100	-0.684932	44.1	43.8	-0.3	23.55	18.15	-29.7521	-5.4	-0.744302	39.4691	39.1775	-0.291599
20	15	2.67	MVCT3	__PTVN_cmisus_DC	0.804765	0.673311	17.1167	2.98748	2.98748	3.19512	2.68397	7.84621	6.06363	4.16473	3.7227	82.5696	74.6905	7.87912	9.5424	42.6	42.6	0	0	29.55	30	-1.52284	-0.45	99.9712	100	-0.0288106	-0.0288189	-0.121688	-0.121885	99.8384	99.9601	0	44.1	44.1	0	18.3	15.45	-18.4466	-2.85	1.37711	38.9725	39.5167	0.544188
20	15	2.67	MVCT3	__PTVT_DC
20	15	2.67	MVCT3	__Heart_DC	0.923868	0.858507	33.0716	2.75728	2.75728	3.00041	2.68397	7.27874	5.45604	4.17247	5.65649	0	0	0		7.65	8.1	-0.45	-5.88235	1.5	1.5	0	0	0.000597704	0.000287383	0.000310321	51.9189	0.000310321	51.9189	0.000597704	0.000287383	-4.54545	13.8	13.2	-0.6	1.2	1.2	0	0	-4.45669	3.24912	3.1105	-0.138625
20	15	2.67	MVCT3	__Lung_DC	0.944119	0.894152	19.06	1.94417	1.94417	2.32466	1.38107	8.64316	5.57185	3.60142	4.74381	0.393379	0.44323	-0.0498506	-12.6724	32.1	32.4	-0.3	-0.934579	1.2	1.2	0	0	14.4686	14.8037	-0.335101	-2.31606	-0.318491	-3.02459	10.53	10.8485	-1.43369	42.45	41.85	-0.6	0.9	0.9	0	0	-1.08459	8.26819	8.17948	-0.0887141
20	15	2.67	MVCT3	__Esophagus_DC	0.667421	0.50085	23.2009	2.82001	2.82001	3.18961	2.18366	9.91253	6.21891	4.7434	6.31304	0.0254518	0	0.0254518	100	30	25.65	4.35	14.5	1.05	1.05	0	0	14.4821	11.9108	2.57126	17.7548	3.05595	32.2259	9.4829	6.42696	14.1762	33.6	39.15	5.55	0.9	1.05	14.2857	0.15	8.95371	6.49191	7.13034	0.638431
20	15	2.67	MVCT3	__SpinalCanal_DC	0.846304	0.733559	6.90126	1.57122	1.57122	1.65093	1.48292	3.539	2.93811	1.93219	2.68456	0	0	0	0	14.7	15	0.3	2.04082	0.75	0.75	0	0	0.96586	0.826644	-0.139215	-14.4136	-0.212486	-66.1904	0.321023	0.108537	-8.22785	21.75	23.7	-1.95	0.05	0.75	-93.3333	-0.7	0.548388	5.16092	5.13277	0.0281475
21	15	2.67	MVCT1	__Breast_DC	0.937385	0.882148	28.9832	2.748	2.748	2.7748	1.69595	8.46665	6.04194	3.99975	9.74549	95.7994	96.0501	-0.250716	-0.26171	42	42	0	0	36.6	36.15	1.22951	0.45	100	100	0	0	0	0	100	100	0	46.05	46.05	0	26.1	27	3.33333	0.9	-0.0119449	39.561	39.5562	-0.00472494
21	15	2.67	MVCT1	__LN_AX_DC
21	15	2.67	MVCT1	__LN_IMN_DC	0.383626	0.237337	24.2823	5.6145	5.6145	6.47003	3.66615	19.4708	16.3121	8.79768	12.1884	49.5742	94.4732	-44.8991	-90.5695	41.55	41.85	-0.3	-0.722022	26.7	37.65	-41.0112	-10.95	100	100	0	0	0	0	100	100	-1.41844	42.9	42.3	-0.6	35.7	24.45	-46.0123	-11.25	-9.61982	39.7434	36.2557	-3.48773
21	15	2.67	MVCT1	__LN_Sclav_DC	0.683281	0.518927	19.87	3.69519	3.69519	4.05645	3.02097	11.017	8.40424	5.19958	3.17365	87.7132	98.1941	-10.4809	-11.949	40.35	40.5	-0.15	-0.371747	29.4	38.1	-29.5918	-8.7	100	100	1.42109e-14	1.11022e-14	1.42109e-14	1.11022e-14	100	100	-0.3663	41.1	40.95	-0.15	32.7	21.6	-51.3889	-11.1	-1.69228	39.5318	38.874	-0.657857
21	15	2.67	MVCT1	__CTV_sein_DC	0.938405	0.883958	26.7109	2.64179	2.64179	2.67901	1.69595	8.23134	6.04194	3.91923	8.01222	98.2032	99.1939	-0.990732	-1.00886	41.7	41.7	0	0	38.1	38.4	-0.787402	-0.3	100	100	-1.42109e-14	-2.22045e-14	-1.42109e-14	-2.22045e-14	100	100	0.325733	45.9	46.05	0.15	33.3	31.95	-4.22535	-1.35	-0.11133	39.6827	39.6385	-0.0441294
21	15	2.67	MVCT1	__CTVN_cmisus_DC	0.607289	0.436049	22.4464	4.44196	4.44196	5.05513	3.46446	15.3737	12.3988	6.84322	7.09937	77.1571	97.3138	-20.1567	-26.1242	40.95	41.25	-0.3	-0.732601	27.45	37.95	-38.2514	-10.5	100	100	-2.84217e-14	-2.22045e-14	-2.84217e-14	-2.22045e-14	100	100	-1.41844	42.9	42.3	-0.6	32.7	21.6	-51.3889	-11.1	-3.80426	39.6006	38.1493	-1.4513
21	15	2.67	MVCT1	__CTVT_DC	0.879679	0.785202	5.91714	2.17044	2.17044	2.31066	2.5	4.26876	3.66615	2.59362	1.71873	99.8648	99.8805	-0.0157284	-0.0157497	40.35	40.2	0.15	0.371747	38.25	38.4	-0.392157	-0.15	100	100	0	0	0	0	100	100	0	41.1	41.1	0	38.1	38.1	0	0	0.0124578	39.344	39.349	0.004902
21	15	2.67	MVCT1	__PTV_sein_DC	0.941125	0.888797	26.3859	2.71556	2.71556	2.73405	1.69595	8.5963	6.4964	3.92916	7.99687	94.4338	96.5437	-2.10987	-2.23423	41.55	41.55	0	0	35.4	37.2	-5.08475	-1.8	100	100	1.42109e-14	2.22045e-14	1.42109e-14	2.22045e-14	100	100	-0.327869	45.9	45.75	-0.15	27.6	23.4	-17.9487	-4.2	-0.390838	39.5653	39.4113	-0.154034
21	15	2.67	MVCT1	__PTVN_cmisus_DC	0.720554	0.563177	20.9909	4.78842	4.78842	5.12115	3.79226	13.8054	10.8594	6.50279	11.8109	62.5101	77.3371	-14.8269	-23.7193	40.95	41.1	-0.15	-0.3663	23.4	32.4	-38.4615	-9	100	100	-2.84217e-14	-3.33067e-14	-0.131472	-0.131646	99.8685	100	0	42.9	42.9	0	24.6	17.85	-37.8151	-6.75	-4.97996	38.7201	36.8833	-1.83677
21	15	2.67	MVCT1	__PTVT_DC	0.923139	0.857251	8.42411	2.0717	2.0717	2.23855	2.39844	4.54216	3.66615	2.58912	1.76736	99.9271	99.9321	-0.00500359	-0.00500725	40.65	40.5	0.15	0.369004	38.4	38.4	0	0	100	100	0	0	0	0	100	100	0.711744	41.85	42.15	0.3	38.1	38.1	0	0	0.0495521	39.4195	39.439	0.0195429
21	15	2.67	MVCT1	__Heart_DC	0.909815	0.834551	35.3789	4.03402	4.03402	4.04404	2.77275	10.8848	8.40424	5.35025	3.37307	0	0.00896704	-0.00896704	-inf	17.4	19.5	-2.1	-12.069	0.75	0.9	-20	-0.15	2.12756	2.82063	-0.693077	-32.5762	-0.538697	-40.4255	1.33257	1.87126	-5.92885	40.2	37.95	-2.25	0.9	0.75	-20	-0.15	-8.51042	4.63126	4.26803	-0.363227
21	15	2.67	MVCT1	__Lung_DC	0.951174	0.906895	30.001	2.14604	2.14604	2.34137	1.69595	7.80725	5.1418	3.74733	4.82956	0.357548	0.329396	0.0281518	7.87358	30.6	30.45	0.15	0.490196	0.9	0.9	0	0	9.97662	9.93759	0.0390364	0.391279	0.0598696	0.826296	7.24554	7.18567	1.40351	42.15	42.75	0.6	0.6	0.75	20	0.15	0.170223	7.78399	7.79726	0.0132727
21	15	2.67	MVCT1	__Esophagus_DC	0.743161	0.591294	8.47976	2.20877	2.20877	2.24012	2.39844	4.94451	4.21367	2.65249	3.27797	0	0	0		20.85	19.05	1.8	8.63309	0	0.6	-inf	-0.6	12.6501	10.0059	2.64426	20.903	2.3821	84.6413	2.81435	0.432249	19.8953	22.95	28.65	5.7	0.6	0.75	20	0.15	6.58581	6.22539	6.66429	0.438898
21	15	2.67	MVCT1	__SpinalCanal_DC	0.84444	0.730762	5.03621	1.35084	1.35084	1.51876	1.40832	2.94869	2.60634	1.70632	1.26526	0	0	0	0	17.4	16.95	-0.45	-2.58621	0.45	0	-100	-0.45	2.35823	2.0022	-0.356026	-15.0972	-0.173578	-67.2601	0.25807	0.0844919	-5.51724	20.55	21.75	-1.2	0.03	0.45	-93.3333	-0.42	-0.801599	5.3506	5.39384	-0.043237
21	15	2.67	MVCT2	__Breast_DC	0.923899	0.858561	24.0856	3.21732	3.21732	3.58892	1.69595	15.3286	10.2461	5.80254	11.617	94.3428	95.6987	-1.35586	-1.43717	41.25	41.4	-0.15	-0.363636	36.15	36.9	-2.07469	-0.75	100	100	1.42109e-14	2.22045e-14	1.42109e-14	2.22045e-14	100	100	0	44.7	44.7	0	28.35	21.15	-34.0426	-7.2	-0.184639	39.58	39.5071	-0.0729456
21	15	2.67	MVCT2	__LN_AX_DC
21	15	2.67	MVCT2	__LN_IMN_DC	0.196084	0.108699	18.0282	6.41839	6.41839	7.39554	6.45799	15.7717	14.5594	8.77243	6.59023	62.9395	90.7266	-27.7871	-44.1489	41.4	41.7	-0.3	-0.724638	28.2	37.35	-32.4468	-9.15	100	100	-2.84217e-14	-2.22045e-14	-2.84217e-14	-2.22045e-14	100	100	-1.07527	42.3	41.85	-0.45	34.65	25.05	-38.3234	-9.6	-4.93965	39.5144	37.6544	-1.85999
21	15	2.67	MVCT2	__LN_Sclav_DC	0.761184	0.614445	17.9528	3.60492	3.60492	4.25216	3.3919	11.8343	8.84368	5.38969	4.16315	92.8615	97.5647	-4.7032	-5.06474	40.95	40.35	0.6	1.4652	34.65	37.95	-9.52381	-3.3	100	100	0	0	0	0	100	100	2.83688	41.1	42.3	1.2	33.3	23.85	-39.6226	-9.45	-0.542378	39.461	39.2482	-0.212873
21	15	2.67	MVCT2	__CTV_sein_DC	0.922425	0.856019	24.0856	3.17655	3.17655	3.54455	1.69595	15.1043	10	5.73123	9.6996	95.6872	97.4985	-1.81136	-1.893	41.1	41.1	0	0	36.75	37.95	-3.26531	-1.2	100	100	1.42109e-14	0	1.42109e-14	0	100	100	0	44.55	44.55	0	29.4	21.15	-39.0071	-8.25	-0.233874	39.6266	39.5341	-0.0924601
21	15	2.67	MVCT2	__CTVN_cmisus_DC	0.711504	0.552198	18.0282	4.4733	4.4733	4.70413	3.02097	14.1332	11.4262	6.15694	9.18207	90.2123	95.4489	-5.23663	-5.80479	40.95	41.1	-0.15	-0.3663	31.95	37.65	-17.8404	-5.7	100	100	-2.84217e-14	-2.22045e-14	-2.84217e-14	-2.22045e-14	100	100	0	42.3	42.3	0	31.95	23.85	-33.9623	-8.1	-0.91224	39.4638	39.107	-0.35675
21	15	2.67	MVCT2	__CTVT_DC	0.770812	0.627091	10.4623	3.16542	3.16542	3.47741	3.02097	7.80725	6.4964	4.06689	6.05717	100	100	-1.42109e-14	-1.42109e-14	40.35	40.2	0.15	0.371747	38.4	38.55	-0.390625	-0.15	100	100	-1.42109e-14	-1.11022e-14	-1.42109e-14	-1.11022e-14	100	100	-0.3663	41.1	40.95	-0.15	38.25	38.25	0	0	0.0658582	39.3634	39.3893	0.0259411
21	15	2.67	MVCT2	__PTV_sein_DC	0.924748	0.86003	25.5347	3.27366	3.27366	3.57592	1.69595	15.2816	9.69411	5.70814	8.88494	90.1099	92.2568	-2.14687	-2.3825	40.95	41.1	-0.15	-0.3663	31.5	33.3	-5.71429	-1.8	99.9469	99.9986	-0.0516443	-0.0516717	-0.123654	-0.123821	99.8653	99.989	0.3367	44.4	44.55	0.15	15.6	12.9	-20.9302	-2.7	-0.464372	39.3037	39.122	-0.181672
21	15	2.67	MVCT2	__PTVN_cmisus_DC	0.754079	0.605238	18.5183	4.71049	4.71049	5.00389	3.59766	14.2645	11.8529	6.41409	12.4486	71.4056	75.7992	-4.39356	-6.15297	41.1	41.1	0	0	24.9	31.2	-25.3012	-6.3	100	100	1.42109e-14	0	-0.0643197	-0.0643611	99.9357	100	0	42.3	42.3	0	22.65	18.45	-22.7642	-4.2	-1.79746	38.5732	37.8921	-0.681097
21	15	2.67	MVCT2	__PTVT_DC	0.808691	0.678826	10.6665	3.34244	3.34244	3.63009	3.46446	7.33229	6.27545	4.1439	6.01726	100	98.8077	1.19226	1.19226	40.5	40.35	0.15	0.37037	38.55	38.4	0.389105	0.15	100	100	0	1.11022e-14	0	1.11022e-14	100	100	1.07143	41.55	42	0.45	35.7	38.25	6.66667	2.55	0.142091	39.3983	39.4544	0.0560612
21	15	2.67	MVCT2	__Heart_DC	0.914297	0.842125	29.9592	3.20253	3.20253	3.22164	2.68154	8.64769	6.61027	4.29724	3.48984	0	0	0		18.15	17.25	0.9	4.95868	0.75	0.9	-20	-0.15	2.44948	2.09492	0.35456	14.4749	0.172807	11.719	1.47459	1.30178	-6.43777	37.2	34.95	-2.25	0.75	0.75	0	0	6.71777	4.20624	4.50915	0.302914
21	15	2.67	MVCT2	__Lung_DC	0.961168	0.925238	24.3448	1.99667	1.99667	2.33444	1.69595	7.80725	4.99456	3.64372	6.80392	0.419672	0.43397	-0.0142974	-3.40679	31.05	31.2	-0.15	-0.483092	0.9	0.75	16.6667	0.15	8.33192	8.51048	-0.178559	-2.14307	-0.158295	-2.5771	6.14237	6.30066	0	42.3	42.3	0	0.6	0.6	0	0	-0.44674	7.06359	7.03217	-0.0314155
21	15	2.67	MVCT2	__Esophagus_DC	0.65207	0.483757	10.4121	2.9572	2.9572	3.28862	2.68154	7.58453	6.45799	3.89016	5.14336	0	0	0		18.75	18.15	0.6	3.2	0.6	0.6	0	0	5.14852	5.01744	0.131082	2.54601	0.552376	92.0338	0.600188	0.0478119	12.2581	20.4	23.25	2.85	0.6	0.6	0	0	5.94344	5.46781	5.81332	0.345511
21	15	2.67	MVCT2	__SpinalCanal_DC	0.848591	0.737002	5.56913	1.35535	1.35535	1.49695	1.30721	3.01245	2.62424	1.69423	4.67181	0	0	0	0	16.05	15	-1.05	-6.54206	0	0	0	0	1.05692	0.233964	-0.822952	-77.8635	-0.0106721	-31.0855	0.0343314	0.0236593	-12.9496	18.15	20.85	-2.7	0.03	0.45	-93.3333	-0.42	-6.8062	5.00268	5.36804	-0.365359
21	15	2.67	MVCT3	__Breast_DC	0.933315	0.874967	28.9172	3.10048	3.10048	3.12781	1.69595	11.3354	8.16735	4.79518	8.39725	94.3634	94.7065	-0.343008	-0.363497	41.4	41.4	0	0	35.7	35.7	0	0	100	100	-2.84217e-14	-2.22045e-14	-2.84217e-14	-2.22045e-14	100	100	0	44.85	44.85	0	25.05	20.25	-23.7037	-4.8	-0.0891825	39.9087	39.8731	-0.0355599
21	15	2.67	MVCT3	__LN_AX_DC
21	15	2.67	MVCT3	__LN_IMN_DC	0.53939	0.369291	10.5596	3.02573	3.02573	3.4685	3.02097	7.71107	6.45799	4.07313	5.86439	94.2201	95.2857	-1.06558	-1.13094	42.45	42.75	-0.3	-0.706714	37.5	37.05	1.2	0.45	100	100	-1.42109e-14	-2.22045e-14	-1.42109e-14	-2.22045e-14	100	100	0	43.35	43.35	0	30.9	36.3	14.876	5.4	-0.251155	40.1224	40.0219	-0.100517
21	15	2.67	MVCT3	__LN_Sclav_DC	0.811858	0.683301	11.4469	2.88963	2.88963	3.18131	2.68154	7.33229	6.27545	3.81368	2.45671	93.9977	98.575	-4.57732	-4.86961	41.4	41.4	0	0	31.95	38.4	-20.1878	-6.45	100	100	-1.42109e-14	-2.22045e-14	-1.42109e-14	-2.22045e-14	100	100	-1.07527	42.3	41.85	-0.45	30.3	23.1	-31.1688	-7.2	-1.01503	40.2401	39.8357	-0.404346
21	15	2.67	MVCT3	__CTV_sein_DC	0.931327	0.871479	28.5418	3.07176	3.07176	3.08498	1.69595	11.1434	8.04461	4.70474	6.6864	96.5624	97.4826	-0.920233	-0.952993	41.4	41.4	0	0	37.05	37.65	-1.61943	-0.6	100	100	-1.42109e-14	-2.22045e-14	-1.42109e-14	-2.22045e-14	100	100	0.671141	44.4	44.7	0.3	26.55	20.25	-31.1111	-6.3	-0.195833	40.0555	39.9772	-0.0782885
21	15	2.67	MVCT3	__CTVN_cmisus_DC	0.755099	0.606553	11.4469	2.95536	2.95536	2.96453	2.68154	6.54579	5.40925	3.50021	6.78818	94.0349	97.8177	-3.78276	-4.02272	41.7	42.15	-0.45	-1.07914	32.85	37.95	-15.5251	-5.1	100	100	-4.26326e-14	-3.33067e-14	-4.26326e-14	-3.33067e-14	100	100	0	43.35	43.35	0	30.3	23.1	-31.1688	-7.2	-0.881406	40.2161	39.8647	-0.35137
21	15	2.67	MVCT3	__CTVT_DC	0.525222	0.356136	16.1627	6.34027	6.34027	6.62331	5.36307	14.2382	13.5842	7.88261	12.6906	100	100	-1.42109e-14	-1.42109e-14	40.8	40.8	0	0	39	39	0	0	100	100	-1.42109e-14	-2.22045e-14	-1.42109e-14	-2.22045e-14	100	100	1.07914	41.25	41.7	0.45	38.7	38.7	0	0	-0.188204	39.9646	39.8895	-0.0750738
21	15	2.67	MVCT3	__PTV_sein_DC	0.930321	0.869721	26.7441	3.1227	3.1227	3.13249	1.69595	11.3354	8.42411	4.71521	7.46363	91.3141	92.26	-0.945846	-1.03582	41.4	41.4	0	0	31.65	32.1	-1.4218	-0.45	99.9189	99.948	-0.0290378	-0.0290614	0.154616	0.154897	99.819	99.6644	0.3367	44.4	44.55	0.15	9.75	12.9	24.4186	3.15	-0.139727	39.6396	39.5843	-0.0553098
21	15	2.67	MVCT3	__PTVN_cmisus_DC	0.830396	0.70998	13.3207	3.25145	3.25145	3.35546	2.77275	7.80725	6.4964	3.96586	9.88566	79.8823	83.5932	-3.71088	-4.64544	42	42	0	0	24.45	29.25	-19.6319	-4.8	99.9833	100	-0.0167139	-0.0167167	-0.564639	-0.567845	99.4354	100	0	43.35	43.35	0	21.6	16.5	-30.9091	-5.1	-1.31912	39.2417	38.7308	-0.510906
21	15	2.67	MVCT3	__PTVT_DC	0.622189	0.451577	16.1627	6.1294	6.1294	6.36132	5.36307	14.3463	13.3207	7.70162	12.0463	99.2979	99.5778	-0.279951	-0.28193	40.95	40.95	0	0	38.7	39	-0.775194	-0.3	100	100	-2.84217e-14	-2.22045e-14	-2.84217e-14	-2.22045e-14	100	100	1.07143	41.55	42	0.45	36.3	35.1	-3.4188	-1.2	-0.235181	40.0302	39.9362	-0.0939225
21	15	2.67	MVCT3	__Heart_DC	0.910781	0.836178	39.7625	3.43942	3.43942	3.92361	2.77275	10.2541	7.2298	5.89003	2.98225	0	0	0		15.3	17.1	-1.8	-11.7647	0.9	0.9	0	0	1.46308	2.00901	-0.545926	-37.3134	-0.353604	-41.152	0.859264	1.21287	1.66667	35.4	36	0.6	0.75	0.75	0	0	-3.96689	4.1773	4.01792	-0.159386
21	15	2.67	MVCT3	__Lung_DC	0.95743	0.918336	25.0697	1.95242	1.95242	2.00194	1.19922	5.54059	3.66615	3.19088	6.79821	1.08527	1.04303	0.0422359	3.89175	34.65	34.5	0.15	0.4329	0.9	0.9	0	0	10.2682	10.1912	0.0769322	0.74923	0.0304088	0.387175	7.85403	7.82362	0	43.05	43.05	0	0.6	0.75	20	0.15	1.13798	7.73032	7.8193	0.0889822
21	15	2.67	MVCT3	__Esophagus_DC	0.78623	0.647759	9.46897	1.89092	1.89092	1.94653	1.69595	4.32385	3.59766	2.33746	2.54716	0	0	0		18.15	17.85	0.3	1.65289	0.6	0.6	0	0	4.25963	3.6162	0.64343	15.1053	0.196306	73.4186	0.26738	0.0710732	2.85714	20.4	21	0.6	0.6	0.6	0	0	7.10147	5.86973	6.31844	0.448702
21	15	2.67	MVCT3	__SpinalCanal_DC	0.836898	0.719539	5.23531	1.54285	1.54285	1.70418	1.77691	3.18161	2.93512	1.90697	3.20352	0	0	0	0	14.7	14.7	0	0	0.45	0.45	0	0	0.00638325	0.0322841	0.0259008	405.763	0.0259008	405.763	0.00638325	0.0322841	-2.65487	16.5	16.95	-0.45	0.03	0.45	-93.3333	-0.42	2.64781	5.72241	5.5748	0.14761
22	15	2.67	MVCT1	__Breast_DC	0.910783	0.836181	16.8624	2.36544	2.36544	2.63689	1.33135	10.0096	6.5258	4.04234	5.175	93.4321	91.7921	1.64006	1.75535	41.7	41.7	0	0	34.35	33	3.93013	1.35	100	100	0	0	0	0	100	100	0	44.1	44.1	0	23.4	24.15	3.10559	0.75	0.320483	39.8372	39.9653	0.128082
22	15	2.67	MVCT1	__LN_AX_DC
22	15	2.67	MVCT1	__LN_IMN_DC	0.597593	0.42612	24.1311	2.93416	2.93416	3.38556	1.88281	16.1137	10.0281	5.76174	2.82946	88.6441	95.412	-6.76792	-7.63494	43.2	43.05	0.15	0.347222	25.35	37.65	-48.5207	-12.3	100	100	0	1.11022e-14	-0.40678	-0.408441	99.5932	100	0.333333	44.85	45	0.15	34.5	17.85	-93.2773	-16.65	-2.1159	40.3664	39.53	-0.836414
22	15	2.67	MVCT1	__LN_Sclav_DC	0.727443	0.571638	9.74036	2.82071	2.82071	2.84794	2.67138	6.02794	5	3.33803	1.65629	99.3302	97.2959	2.03429	2.048	41.85	41.85	0	0	38.85	37.5	3.4749	1.35	100	100	0	0	0	0	100	100	0.344828	43.35	43.5	0.15	34.05	34.65	1.7316	0.6	0.085492	40.5355	40.5701	0.0346842
22	15	2.67	MVCT1	__CTV_sein_DC	0.906574	0.829113	16.7833	2.30325	2.30325	2.6035	1.33135	9.60291	6.31514	3.92455	5.12695	99.5689	99.7549	-0.185993	-0.186798	41.85	41.7	0.15	0.358423	38.85	39	-0.3861	-0.15	100	100	-1.42109e-14	0	-1.42109e-14	0	100	100	0	44.1	44.1	0	36.9	34.2	-7.89474	-2.7	-0.0284914	40.3473	40.3358	-0.0114922
22	15	2.67	MVCT1	__CTVN_cmisus_DC	0.70666	0.546383	24.1311	2.80899	2.80899	3.08625	2.10505	9.57965	5.65253	4.60009	2.21891	96.9512	96.8372	0.113996	0.117581	42.6	42.3	0.3	0.704225	36.6	37.5	-2.45902	-0.9	100	100	1.42109e-14	0	-0.0905592	-0.0906413	99.9094	100	0.666667	44.7	45	0.3	34.05	17.85	-90.7563	-16.2	-0.379738	40.4918	40.3386	-0.153181
22	15	2.67	MVCT1	__CTVT_DC	0.703447	0.542552	8.83379	3.39158	3.39158	3.41847	2.97699	7.21485	6.79198	4.05558	3.27133	100	100	-1.42109e-14	-1.42109e-14	41.4	41.4	0	0	39.45	39.45	0	0	100	100	-1.42109e-14	-2.22045e-14	-1.42109e-14	-2.22045e-14	100	100	0.70922	42	42.3	0.3	39.3	39.15	-0.383142	-0.15	0.0566799	40.3169	40.3398	0.0228645
22	15	2.67	MVCT1	__PTV_sein_DC	0.911004	0.836554	17.003	2.46856	2.46856	2.7878	1.88281	10.0165	6.79198	4.1356	5.28819	96.9333	97.8406	-0.907278	-0.935982	41.85	41.85	0	0	37.2	37.95	-2.01613	-0.75	99.9992	100	-0.000770621	-0.000770627	-0.0125868	-0.0125884	99.9874	100	0	44.25	44.25	0	27.75	16.05	-72.8972	-11.7	-0.278214	40.2638	40.1521	-0.111709
22	15	2.67	MVCT1	__PTVN_cmisus_DC	0.807141	0.676645	24.0012	3.00821	3.00821	3.16408	2.10505	10.4304	6.5258	4.66357	1.8325	81.9506	84.6111	-2.66047	-3.24643	42.3	42.45	-0.15	-0.35461	25.8	31.8	-23.2558	-6	99.5408	100	-0.459154	-0.461272	-0.840154	-0.847273	99.1598	100	0	45.3	45.3	0	22.95	11.4	-101.316	-11.55	-1.21951	39.552	39.0754	-0.476529
22	15	2.67	MVCT1	__PTVT_DC	0.806718	0.67605	8.89162	3.16574	3.16574	3.33552	3.12969	6.79198	6.03178	3.84894	2.32183	99.9951	99.9809	0.0141481	0.0141488	41.85	41.85	0	0	39.45	39.45	0	0	100	100	-1.42109e-14	-2.22045e-14	-1.42109e-14	-2.22045e-14	100	100	1.03806	42.9	43.35	0.45	37.95	38.1	0.393701	0.15	0.13546	40.3953	40.4501	0.0547935
22	15	2.67	MVCT1	__Heart_DC	0.932265	0.873125	25.8239	2.5479	2.5479	2.73257	2.10505	6.03178	5.32974	3.47069	2.36026	0.5668	0.798739	-0.231938	-40.9207	26.55	28.5	-1.95	-7.34463	1.65	1.8	-9.09091	-0.15	5.561	5.85235	-0.291357	-5.23929	-0.247017	-6.19219	3.98918	4.2362	-1.34228	45.3	44.7	-0.6	1.35	1.35	0	0	-2.49686	6.89718	6.72916	-0.168018
22	15	2.67	MVCT1	__Lung_DC	0.948043	0.901218	19.2433	1.8616	1.8616	2.3216	1.33135	8.85472	5.88301	3.7687	6.20048	1.93339	1.86528	0.0681079	3.52272	37.95	37.8	0.15	0.395257	1.2	1.2	0	0	19.3746	18.989	0.385602	1.99025	0.360089	2.28076	15.7881	15.428	1.03448	43.05	43.5	0.45	0.75	0.9	16.6667	0.15	1.33175	9.84124	9.97407	0.132829
22	15	2.67	MVCT1	__Esophagus_DC	0.590165	0.418606	16.554	2.8463	2.8463	3.01539	2.5	8.52479	6.24829	3.9671	5.29986	0	0	0		18.9	25.65	-6.75	-35.7143	1.2	1.2	0	0	3.94268	7.80495	-3.86227	-97.9606	-3.45058	-253.598	1.36065	4.81124	-38.4615	37.8	27.3	-10.5	1.05	1.05	0	0	-27.3261	7.17082	5.63186	-1.53897
22	15	2.67	MVCT1	__SpinalCanal_DC	0.824154	0.700903	5.70856	1.29322	1.29322	1.38629	1.23205	2.87419	2.53292	1.61763	1.85081	0	0	0	0	18	18.15	0.15	0.833333	0.6	0.6	0	0	3.89204	3.951	0.0589567	1.5148	0.0684244	29.4016	0.232724	0.301148	0	20.85	20.85	0	0.04	0.6	-93.3333	-0.56	2.64503	5.07602	4.94522	0.130803
22	15	2.67	MVCT2	__Breast_DC	0.870322	0.770415	19.4866	3.11513	3.11513	3.13236	2.10505	10.4397	7.61725	4.59135	13.9622	91.5938	91.3733	0.220504	0.240741	43.05	42.75	0.3	0.696864	33.15	32.25	2.71493	0.9	100	100	0	0	0	0	100	100	0	46.05	46.05	0	22.5	22.5	0	0	0.137745	39.8637	39.9187	0.0549861
22	15	2.67	MVCT2	__LN_AX_DC
22	15	2.67	MVCT2	__LN_IMN_DC	0.570387	0.39898	21.1417	2.87255	2.87255	3.60784	2.10505	13.7807	9.04918	5.47744	4.09111	92.0978	87.7728	4.32501	4.6961	43.2	43.2	0	0	35.55	32.1	9.70464	3.45	100	100	-1.42109e-14	-1.11022e-14	-1.42109e-14	-1.11022e-14	100	100	0	44.85	44.85	0	25.8	29.4	12.2449	3.6	0.81163	40.0111	40.3385	0.3274
22	15	2.67	MVCT2	__LN_Sclav_DC	0.746382	0.595382	10.2353	2.60617	2.60617	2.74208	2.6627	6.03695	5.41224	3.25781	3.50418	83.7549	88.7553	-5.00043	-5.97031	42	42	0	0	29.4	30.75	-4.59184	-1.35	100	100	-1.42109e-14	-1.11022e-14	-1.42109e-14	-1.11022e-14	100	100	-0.350877	42.9	42.75	-0.15	24.9	22.65	-9.93377	-2.25	-1.13005	39.7762	39.3317	-0.44447
22	15	2.67	MVCT2	__CTV_sein_DC	0.864724	0.761686	19.4866	3.03839	3.03839	3.05864	2.10505	10.011	7.12047	4.41148	12.7089	98.6704	99.307	-0.636575	-0.645153	42.75	42.3	0.45	1.05263	38.4	38.7	-0.78125	-0.3	100	100	-1.42109e-14	-2.22045e-14	-1.42109e-14	-2.22045e-14	100	100	0.328947	45.45	45.6	0.15	34.65	34.5	-0.434783	-0.15	-0.0672144	40.3611	40.334	-0.0271103
22	15	2.67	MVCT2	__CTVN_cmisus_DC	0.718739	0.560962	21.1417	2.6851	2.6851	3.07441	2.10505	8.71044	5.81915	4.41389	3.37016	85.449	88.1024	-2.65341	-3.10526	42.45	42.6	-0.15	-0.353357	30.15	30.75	-1.99005	-0.6	100	100	0	0	0	0	100	100	0.334448	44.7	44.85	0.15	24.75	22.65	-9.27152	-2.1	-0.651275	39.7934	39.536	-0.257488
22	15	2.67	MVCT2	__CTVT_DC	0.60436	0.433034	10.4853	4.72455	4.72455	5.34389	5.06963	9.64894	9.22637	5.99339	7.90156	100	100	-1.42109e-14	-1.42109e-14	41.7	41.7	0	0	39.3	39.45	-0.381679	-0.15	100	100	-1.42109e-14	-2.22045e-14	-1.42109e-14	-2.22045e-14	100	100	0	42.6	42.6	0	39.15	38.4	-1.95312	-0.75	-0.0918928	40.4242	40.3871	-0.0371128
22	15	2.67	MVCT2	__PTV_sein_DC	0.872524	0.773874	20.2888	3.19492	3.19492	3.27477	2.10505	10.0165	7.60204	4.67166	13.684	93.7729	96.3322	-2.55928	-2.72924	42.6	42.3	0.3	0.704225	34.35	37.05	-7.86026	-2.7	100	100	0	0	-0.0020629	-0.00206294	99.9979	100	0.328947	45.45	45.6	0.15	27	18.75	-44	-8.25	-0.427466	40.2021	40.031	-0.171119
22	15	2.67	MVCT2	__PTVN_cmisus_DC	0.804809	0.673373	21.0787	2.94283	2.94283	3.32286	2.6627	10.1231	6.79198	4.7058	1.32116	70.0405	73.2679	-3.22739	-4.60789	42.45	42.45	0	0	24.6	24.75	-0.609756	-0.15	99.8151	99.9405	-0.125368	-0.1256	-0.10385	-0.104267	99.6007	99.7046	0	45.3	45.3	0	15.15	10.95	-38.3562	-4.2	-0.520216	38.4561	38.2571	-0.19902
22	15	2.67	MVCT2	__PTVT_DC	0.745732	0.594555	10.7337	4.34059	4.34059	4.61625	3.88747	9.22637	8.47538	5.24171	5.49742	99.9491	97.1453	2.8038	2.80523	41.7	41.85	-0.15	-0.359712	39.15	37.5	4.21456	1.65	100	100	0	0	0	0	100	100	-0.347222	43.35	43.2	-0.15	33.15	37.65	11.9522	4.5	0.243082	40.282	40.3801	0.0981569
22	15	2.67	MVCT2	__Heart_DC	0.938461	0.884057	18.2558	2.43108	2.43108	2.43995	2.10505	5.74249	4.70703	3.10467	3.56524	0.325449	0.457943	-0.132494	-40.7112	22.05	23.85	-1.8	-8.16327	1.5	1.5	0	0	3.56922	4.07038	-0.501166	-14.0413	-0.411493	-16.7482	2.45694	2.86843	-1.00671	45.15	44.7	-0.45	1.05	1.05	0	0	-2.18866	6.08976	5.95933	-0.13043
22	15	2.67	MVCT2	__Lung_DC	0.938414	0.883974	25.5406	1.93991	1.93991	2.24019	1.33135	8.88772	5.32974	3.51712	3.1792	1.69616	1.70096	-0.00479469	-0.282679	37.5	37.5	0	0	0.9	0.9	0	0	15.9951	16.1064	-0.111319	-0.69596	-0.14556	-1.14543	12.7079	12.8535	1.02389	43.5	43.95	0.45	0.75	0.75	0	0	-0.430603	8.93443	8.89612	-0.038307
22	15	2.67	MVCT2	__Esophagus_DC	0.638546	0.469018	14.6238	2.64305	2.64305	2.74823	2.10505	7.58986	5.53704	3.51563	2.67101	0.287942	0	0.287942	100	28.35	24.15	4.2	14.8148	1.2	1.05	12.5	0.15	4.48533	3.74577	0.739566	16.4885	0.768079	21.4025	3.58874	2.82066	13.3803	36.9	42.6	5.7	1.05	1.05	0	0	-0.125082	6.20782	6.20006	-0.00775516
22	15	2.67	MVCT2	__SpinalCanal_DC	0.852113	0.742332	9.40611	1.30036	1.30036	1.40609	1.11246	2.95757	2.58661	1.77018	0.241247	0	0	0	0	15.45	15.45	0	0	0.6	0.45	-25	-0.15	0.582074	0.556979	-0.0250946	-4.31124	0.00978356	195.534	0.0050035	0.0147871	-0.775194	19.2	19.35	-0.15	0.03	0.6	-95	-0.57	2.34003	4.37914	4.27901	0.10013
22	15	2.67	MVCT3	__Breast_DC	0.949347	0.903578	12.0578	1.62772	1.62772	1.64403	1.33135	4.64397	3.65239	2.2269	1.29232	88.0585	87.0568	1.0017	1.13754	41.85	41.7	0.15	0.358423	31.2	30.3	2.88462	0.9	100	100	1.42109e-14	0	1.42109e-14	0	100	100	0.680272	43.8	44.1	0.3	22.05	22.35	1.34228	0.3	0.286683	39.4445	39.5579	0.113406
22	15	2.67	MVCT3	__LN_AX_DC
22	15	2.67	MVCT3	__LN_IMN_DC	0.526697	0.357494	26.3762	3.22387	3.22387	4.03389	2.10505	17.257	11.0683	6.49054	5.11772	83.0168	92.4512	-9.43449	-11.3646	42.45	42.75	-0.3	-0.706714	31.8	36.45	-14.6226	-4.65	100	100	1.42109e-14	2.22045e-14	1.42109e-14	2.22045e-14	100	100	-1.37931	44.1	43.5	-0.6	31.5	28.95	-8.80829	-2.55	-1.90366	40.1794	39.4289	-0.750591
22	15	2.67	MVCT3	__LN_Sclav_DC	0.735528	0.581687	10.0165	2.72976	2.72976	2.95891	2.67138	6.5258	5.41224	3.47488	3.5264	95.6982	99.1886	-3.49044	-3.64734	41.55	41.55	0	0	36.3	38.85	-7.02479	-2.55	100	100	-2.84217e-14	-4.44089e-14	-0.00189674	-0.00189678	99.9981	100	0.699301	42.6	42.9	0.3	34.35	20.1	-70.8955	-14.25	-0.700244	40.3901	40.1093	-0.280863
22	15	2.67	MVCT3	__CTV_sein_DC	0.942153	0.890632	11.6525	1.6468	1.6468	1.66186	1.33135	4.70703	3.76562	2.21769	1.41936	98.7623	99.0841	-0.321831	-0.325864	41.85	41.7	0.15	0.358423	38.4	38.55	-0.390625	-0.15	100	100	-1.42109e-14	0	-1.42109e-14	0	100	100	0.680272	43.8	44.1	0.3	34.8	33.6	-3.57143	-1.2	-0.022694	40.281	40.2718	-0.00913929
22	15	2.67	MVCT3	__CTVN_cmisus_DC	0.700661	0.539244	26.4265	2.97366	2.97366	3.27432	2.5	11.5522	5.88301	5.0966	8.45411	94.0178	97.3703	-3.35256	-3.56588	41.85	42.15	-0.3	-0.716846	34.65	37.8	-9.09091	-3.15	100	100	1.42109e-14	2.22045e-14	-0.00164528	-0.00164531	99.9984	100	-1.37931	44.1	43.5	-0.6	31.8	20.1	-58.209	-11.7	-0.767316	40.3261	40.019	-0.307073
22	15	2.67	MVCT3	__CTVT_DC	0.558959	0.387885	12.3046	4.31136	4.31136	4.69425	3.8845	10.5604	9.62216	5.67147	8.25457	100	100	1.42109e-14	1.42109e-14	41.1	41.1	0	0	39.45	39.45	0	0	100	100	1.42109e-14	2.22045e-14	1.42109e-14	2.22045e-14	100	100	0	41.7	41.7	0	39.45	38.55	-2.33463	-0.9	-0.0226496	40.2531	40.244	-0.0091151
22	15	2.67	MVCT3	__PTV_sein_DC	0.94385	0.89367	11.9079	1.81492	1.81492	1.82067	1.33135	4.89642	3.88747	2.40944	1.63982	95.9426	96.6649	-0.722314	-0.752861	42	42	0	0	37.2	37.5	-0.806452	-0.3	100	100	1.42109e-14	1.11022e-14	1.42109e-14	1.11022e-14	100	100	0	44.1	44.1	0	24.6	28.2	12.766	3.6	-0.0775376	40.1902	40.1591	-0.0311384
22	15	2.67	MVCT3	__PTVN_cmisus_DC	0.777803	0.636398	27.5601	3.45356	3.45356	3.70675	2.6627	13.6476	7.11071	5.49057	7.19794	72.6741	82.7945	-10.1204	-13.9257	42	42.3	-0.3	-0.714286	25.35	31.8	-25.4438	-6.45	99.4553	100	-0.544659	-0.547641	-0.780323	-0.78646	99.2197	100	0	45.45	45.45	0	20.7	7.05	-193.617	-13.65	-2.66596	39.3895	38.3667	-1.02284
22	15	2.67	MVCT3	__PTVT_DC	0.733345	0.578962	11.4709	3.60402	3.60402	3.67117	3.65239	7.43335	6.86703	4.23723	7.19697	99.8143	100	-0.185711	-0.186056	41.4	41.4	0	0	39.15	39.45	-0.766284	-0.3	100	100	0	0	0	0	100	100	0	42.3	42.3	0	38.85	37.05	-4.8583	-1.8	-0.127558	40.36	40.3086	-0.0514167
22	15	2.67	MVCT3	__Heart_DC	0.911555	0.837484	19.5453	2.89577	2.89577	3.05109	2.10505	8.85472	6.52899	4.10465	5.66683	0.658357	0.78766	-0.129303	-19.6402	27.6	28.8	-1.2	-4.34783	2.25	1.95	13.3333	0.3	6.00339	5.80811	0.195281	3.25284	0.0230056	0.536491	4.28816	4.26515	-0.331126	45.45	45.3	-0.15	1.5	1.8	16.6667	0.3	3.77438	6.979	7.25275	0.273746
22	15	2.67	MVCT3	__Lung_DC	0.941669	0.889768	15.2332	1.83297	1.83297	2.02585	1.33135	6.02794	4.21559	2.82687	4.55098	1.80816	1.87321	-0.0650511	-3.59764	37.8	37.95	-0.15	-0.396825	1.2	1.35	-12.5	-0.15	19.774	19.8822	-0.1082	-0.54718	-0.0646808	-0.401007	16.1296	16.1943	-0.346021	43.5	43.35	-0.15	0.75	0.75	0	0	-0.924891	10.1756	10.0823	-0.0932507
22	15	2.67	MVCT3	__Esophagus_DC	0.634932	0.465129	12.3539	2.61209	2.61209	2.7848	2.10505	8.09828	6.02794	3.57836	4.21924	0	0.0453961	-0.0453961	-inf	19.5	24.15	-4.65	-23.8462	1.5	1.35	10	0.15	4.10673	7.26842	-3.16169	-76.9879	-2.6446	-167.139	1.58228	4.22688	-6.07287	39.3	37.05	-2.25	1.35	1.35	0	0	-21.1575	6.95171	5.73775	-1.21396
22	15	2.67	MVCT3	__SpinalCanal_DC	0.845163	0.731846	9.09798	1.22352	1.22352	1.3239	1.10117	2.83626	2.496	1.6057	0.797547	0	0	0	0	18.45	18.6	0.15	0.813008	0.6	0.6	0	0	5.06127	5.45836	0.397088	7.84562	0.0236405	65.5924	0.0360416	0.0596821	0.746269	20.25	20.1	0.15	0.04	0.6	-93.3333	-0.56	4.53647	5.47847	5.24072	0.237744
23	25	2	MVCT1	__Breast_DC	0.906035	0.828211	12.352	1.63315	1.63315	1.71412	0.976562	5.09447	3.90625	2.46189	5.78503	86.3242	83.5854	2.73878	3.17267	53.25	53.25	0	0	41.25	39.5	4.24242	1.75	100	100	-1.42109e-14	-2.22045e-14	-1.42109e-14	-2.22045e-14	100	100	0	56.5	56.5	0	23	31	25.8065	8	0.637399	49.2286	49.5444	0.315795
23	25	2	MVCT1	__LN_AX_DC
23	25	2	MVCT1	__LN_IMN_DC	0.691501	0.528468	12.4625	1.93632	1.93632	2.10316	1.38107	6.27952	3.48071	2.87893	4.56563	91.7744	93.4281	-1.65374	-1.80196	54.5	54.25	0.25	0.458716	45	46.25	-2.77778	-1.25	100	100	-2.84217e-14	-1.11022e-14	-2.84217e-14	-1.11022e-14	100	100	0.440529	56.5	56.75	0.25	45	32.25	-39.5349	-12.75	-0.0240694	50.2571	50.2451	-0.0120937
23	25	2	MVCT1	__LN_Sclav_DC	0.771174	0.62757	10.0805	2.37025	2.37025	2.45341	2.18366	6.06363	4.88281	3.01795	5.14315	92.7436	96.786	-4.0424	-4.35869	52	52	0	0	42	45.75	-8.92857	-3.75	100	100	1.42109e-14	2.22045e-14	1.42109e-14	2.22045e-14	100	100	0	53.5	53.5	0	33	33.25	0.75188	0.25	-0.587098	50.2475	49.9543	-0.29328
23	25	2	MVCT1	__CTV_sein_DC	0.886	0.795331	12.352	1.58887	1.58887	1.64679	0.976562	5.09447	3.52104	2.36951	5.4499	97.3762	97.11	0.266259	0.273433	53.5	53.25	0.25	0.46729	47.25	47	0.529101	0.25	100	100	0	0	0	0	100	100	0	56.5	56.5	0	28.25	33.25	15.0376	5	0.183313	50.2579	50.3502	0.0922987
23	25	2	MVCT1	__CTVN_cmisus_DC	0.762027	0.615544	12.2307	2.19579	2.19579	2.20859	1.95312	5.5204	4.3183	2.78164	4.24212	92.5939	96.1905	-3.59653	-3.88419	52.5	52.5	0	0	42.25	46.25	-9.46746	-4	100	100	0	0	0	0	100	100	0.440529	56.5	56.75	0.25	33	32.25	-2.32558	-0.75	-0.490302	50.2448	49.9996	-0.245149
23	25	2	MVCT1	__CTVT_DC
23	25	2	MVCT1	__PTV_sein_DC	0.915018	0.843349	12.1525	1.56687	1.56687	1.6069	0.976562	4.83902	3.52104	2.22123	4.73476	85.0937	85.7768	-0.683176	-0.802852	53.25	53.25	0	0	36.25	38.75	-6.89655	-2.5	99.9618	100	-0.0382303	-0.0382449	-0.104264	-0.104373	99.8957	100	0	56.5	56.5	0	22.5	11.75	-91.4894	-10.75	-0.271094	49.273	49.1398	-0.133215
23	25	2	MVCT1	__PTVN_cmisus_DC	0.851636	0.741609	12.7275	2.64769	2.64769	2.6537	2.18366	6.21891	4.97951	3.23345	4.9022	78.5988	79.768	-1.16921	-1.48757	52.75	53	-0.25	-0.473934	31.5	35.75	-13.4921	-4.25	100	100	0	0	-0.0331833	-0.0331943	99.9668	100	0	56.75	56.75	0	23.5	17.75	-32.3944	-5.75	-0.94133	48.8252	48.3699	-0.455321
23	25	2	MVCT1	__PTVT_DC
23	25	2	MVCT1	__Heart_DC	0.935759	0.879273	21.1311	2.28789	2.28789	2.30411	1.95312	5.71221	4.36732	2.95917	3.62585	0.396822	0.192093	0.204729	51.5921	30.5	29	1.5	4.91803	2.5	2.75	-10	-0.25	8.56255	8.03858	0.523976	6.1194	0.450629	7.53578	5.97986	5.52923	0	56	56	0	2	1.75	-14.2857	-0.25	1.74025	8.64915	8.80233	0.153183
23	25	2	MVCT1	__Lung_DC	0.956085	0.915865	20.7489	1.56263	1.56263	1.8153	0.976562	5.79509	3.90625	2.81489	3.77556	0.85196	1.05512	-0.203164	-23.8466	44.25	45	-0.75	-1.69492	2	2	0	0	18.4815	19.3977	-0.916109	-4.95688	-0.801594	-5.21245	15.3785	16.1801	-3.21101	56.25	54.5	-1.75	1	1	0	0	-3.06566	11.1052	10.7748	-0.33032
23	25	2	MVCT1	__Esophagus_DC	0.584753	0.413181	24.354	3.00315	3.00315	3.35999	2.18366	15.1571	7.86678	5.60721	4.55997	0	0	0		20.5	25.25	-4.75	-23.1707	2.5	1.75	30	0.75	3.41908	5.85249	-2.43341	-71.1715	-1.29421	-61.7799	2.09487	3.38907	-6.28571	46.5	43.75	-2.75	1.5	2.25	33.3333	0.75	-4.70782	7.07973	6.76141	-0.318315
23	25	2	MVCT1	__SpinalCanal_DC	0.851129	0.74084	6.50893	1.27032	1.27032	1.41348	1.38612	2.85289	2.55386	1.628	2.75368	0	0	0	0	15.5	15.5	0	0	0	0.5	0	0.5	0.212756	0.15459	-0.058166	-27.3393	0.0104336	230.489	0.00452673	0.0149604	-2.63158	18.5	19	-0.5	0.02	0.75	-97.3333	-0.73	-2.53232	4.84054	4.9663	-0.125763
23	25	2	MVCT2	__Breast_DC	0.910506	0.835715	9.11998	1.53179	1.53179	1.5648	0.976562	4.3183	3.52104	2.10253	0.827173	82.9004	81.7579	1.1425	1.37816	53.5	53.5	0	0	39.5	37.25	5.6962	2.25	100	99.7019	0.298058	0.298058	0.37421	0.37421	100	99.6258	0	56	56	0	13.25	28.25	53.0973	15	0.556606	48.9328	49.2067	0.273888
23	25	2	MVCT2	__LN_AX_DC
23	25	2	MVCT2	__LN_IMN_DC	0.642607	0.473412	7.10948	2.1088	2.1088	2.18264	2.18366	4.97951	4.02647	2.58231	2.46006	88.9889	89.1831	-0.194161	-0.218185	53.5	52.75	0.75	1.40187	45.5	45.75	-0.549451	-0.25	100	100	-2.84217e-14	-3.33067e-14	-2.84217e-14	-3.33067e-14	100	100	2.7027	54	55.5	1.5	45	43.5	-3.44828	-1.5	0.159684	49.7508	49.8304	0.0795714
23	25	2	MVCT2	__LN_Sclav_DC	0.743524	0.591754	12.0618	2.40316	2.40316	2.56208	2.18366	7.27874	5.03224	3.32	6.52286	85.0925	94.1841	-9.09162	-10.6844	51.75	52	-0.25	-0.483092	34.25	41.25	-20.438	-7	100	100	0	0	0	0	100	100	-1.4218	53.5	52.75	-0.75	31	21.75	-42.5287	-9.25	-2.0536	49.7424	48.7414	-1.00095
23	25	2	MVCT2	__CTV_sein_DC	0.877863	0.782313	8.1109	1.57654	1.57654	1.59012	0.976562	4.3183	3.52104	2.0937	1.93969	96.0538	96.6808	-0.626934	-0.652691	53.5	53.5	0	0	46.5	46.75	-0.537634	-0.25	100	99.8528	0.147234	0.147234	0.173147	0.173147	100	99.8269	0	56	56	0	16	32	50	16	0.0923314	50.1524	50.1987	0.0463492
23	25	2	MVCT2	__CTVN_cmisus_DC	0.727743	0.572009	11.7998	2.32456	2.32456	2.44449	2.18366	6.17632	4.73946	3.113	5.68031	85.6684	93.4284	-7.76007	-9.05827	52.25	52.25	0	0	35.25	42.25	-19.8582	-7	100	100	-1.42109e-14	-2.22045e-14	-1.42109e-14	-2.22045e-14	100	100	2.7027	54	55.5	1.5	31	21.75	-42.5287	-9.25	-1.7119	49.739	48.9018	-0.837152
23	25	2	MVCT2	__CTVT_DC
23	25	2	MVCT2	__PTV_sein_DC	0.915485	0.844143	9.95818	1.60099	1.60099	1.61274	0.976562	4.3183	3.31939	2.09894	2.64652	90.6026	91.3322	-0.729588	-0.805261	53.25	53.25	0	0	38.5	39.75	-3.24675	-1.25	99.406	99.4157	-0.0097144	-0.00977244	-0.00689653	-0.00694044	99.3673	99.3742	0	56	56	0	12	11	-9.09091	-1	-0.11421	49.5219	49.4654	-0.0564946
23	25	2	MVCT2	__PTVN_cmisus_DC	0.828859	0.707736	13.0238	2.83334	2.83334	2.88058	2.59198	7.10948	5.62082	3.51573	5.04377	75.6836	79.8923	-4.20861	-5.56079	52.25	52.25	0	0	26.75	35.25	-31.7757	-8.5	99.9549	100	-0.0450849	-0.0451052	-0.417902	-0.419656	99.5821	100	0	56.25	56.25	0	23	16.5	-39.3939	-6.5	-1.88012	48.4682	47.5738	-0.894442
23	25	2	MVCT2	__PTVT_DC
23	25	2	MVCT2	__Heart_DC	0.886214	0.795676	26.0187	3.17808	3.17808	3.29291	2.18366	11.9547	7.6261	4.93874	10.324	0.258053	0.22638	0.0316731	12.2739	28.25	29	-0.75	-2.65487	1.5	2.25	-50	-0.75	7.14224	7.87191	-0.729675	-10.2163	-0.521165	-10.605	4.91435	5.43552	0	56.25	56.25	0	1.75	1	-75	-0.75	-5.58002	8.32195	7.88212	-0.439824
23	25	2	MVCT2	__Lung_DC	0.955297	0.91442	25.0191	1.82503	1.82503	2.26689	0.976562	9.16005	5.4856	3.91254	6.50398	1.78991	1.86549	-0.0755806	-4.22259	47.25	47.25	0	0	1.75	2	-14.2857	-0.25	22.2152	22.4878	-0.272572	-1.22696	-0.227554	-1.21463	18.7344	18.962	0	55	55	0	1	0.75	-33.3333	-0.25	-1.2752	12.0998	11.9475	-0.152354
23	25	2	MVCT2	__Esophagus_DC	0.592378	0.420836	14.7781	2.60393	2.60393	3.02434	2.18366	8.02444	6.43981	3.89139	3.5719	0	0	0		29	34	-5	-17.2414	1.25	1.5	-20	-0.25	6.84767	10.5815	-3.73385	-54.5273	-2.73368	-58.1477	4.70127	7.43494	0	46.75	46.75	0	1.5	1.25	-20	-0.25	-21.4505	8.20642	6.75701	-1.44941
23	25	2	MVCT2	__SpinalCanal_DC	0.873502	0.775414	5.14607	1.13073	1.13073	1.27325	1.10427	2.61907	2.47593	1.46443	1.36517	0	0	0	0	15.75	15.75	0	0	0.5	0.5	0	0	0.0131268	0.0416108	0.028484	216.991	-0.00850338	-64.7788	0.0131268	0.00462342	2.89855	17.75	17.25	0.5	0.02	0.5	-96	-0.48	4.86852	5.29335	5.04761	0.245744
23	25	2	MVCT3	__Breast_DC	0.887871	0.798353	14.0115	1.8065	1.8065	1.98092	1.38107	5.8768	4.3183	2.8416	1.82976	91.6913	88.1597	3.53163	3.85165	53.5	53.5	0	0	44.25	41.75	5.64972	2.5	100	100	-2.84217e-14	-2.22045e-14	-2.84217e-14	-2.22045e-14	100	100	0	56.25	56.25	0	31.25	33.75	7.40741	2.5	0.506543	49.5969	49.8494	0.252509
23	25	2	MVCT3	__LN_AX_DC
23	25	2	MVCT3	__LN_IMN_DC	0.598127	0.426663	6.06363	1.92545	1.92545	2.05279	1.95312	4.52958	3.85137	2.41319	1.799	88.7376	90.215	-1.47739	-1.6649	53	52.5	0.5	0.943396	45.75	46	-0.546448	-0.25	100	100	0	0	0	0	100	100	0.909091	54.5	55	0.5	44.25	42.5	-4.11765	-1.75	-0.176287	49.6267	49.5394	-0.0873312
23	25	2	MVCT3	__LN_Sclav_DC	0.683624	0.519322	13.0238	2.48578	2.48578	2.94553	2.5	7.56331	6.21891	3.70554	2.09866	95.8988	92.4807	3.41811	3.56429	52	52	0	0	45	38	15.5556	7	100	100	1.42109e-14	2.22045e-14	1.42109e-14	2.22045e-14	100	100	-0.471698	53.25	53	-0.25	28.25	32.25	12.4031	4	0.852755	49.6697	50.0969	0.427204
23	25	2	MVCT3	__CTV_sein_DC	0.868774	0.767993	13.0238	1.77562	1.77562	1.90664	1.38107	5.45604	4.02647	2.68673	1.43006	97.3	96.5502	0.749849	0.770657	53.25	53.25	0	0	47.25	46.75	1.0582	0.5	100	100	0	0	0	0	100	100	0	56	56	0	35.75	44	18.75	8.25	0.182254	49.997	50.0883	0.091288
23	25	2	MVCT3	__CTVN_cmisus_DC	0.668551	0.502123	13.0238	2.28907	2.28907	2.64608	2.18366	7.15358	5.4208	3.34527	1.94983	94.5389	91.9922	2.54674	2.69386	52.25	52	0.25	0.478469	45.25	39.25	13.2597	6	100	100	-1.42109e-14	0	-1.42109e-14	0	100	100	1.36364	54.25	55	0.75	28.25	32.25	12.4031	4	0.687751	49.6472	49.9911	0.343814
23	25	2	MVCT3	__CTVT_DC
23	25	2	MVCT3	__PTV_sein_DC	0.904203	0.825155	13.8747	1.72544	1.72544	1.80753	1.38107	4.88281	3.7255	2.42587	1.15738	85.7805	87.7031	-1.92263	-2.24134	53	53	0	0	40	41	-2.5	-1	100	100	0	0	0	0	100	100	0	56	56	0	26.75	25.5	-4.90196	-1.25	-0.277145	49.3331	49.1967	-0.136347
23	25	2	MVCT3	__PTVN_cmisus_DC	0.796866	0.662325	13.632	2.89344	2.89344	3.15188	2.76213	7.48088	5.64531	3.79783	1.63426	84.877	78.1026	6.77435	7.98138	52.25	52.25	0	0	35.5	32.75	7.74648	2.75	100	100	0	0	0	0	100	100	0	56	56	0	22.5	21.25	-5.88235	-1.25	1.19122	48.3392	48.922	0.58277
23	25	2	MVCT3	__PTVT_DC
23	25	2	MVCT3	__Heart_DC	0.934211	0.876544	22.0152	2.56659	2.56659	2.56888	2.18366	6.63879	5.03224	3.37152	3.71794	0.319664	0.203921	0.115742	36.2075	27.5	28.25	-0.75	-2.72727	2.25	2.75	-22.2222	-0.5	7.15507	7.67457	-0.519493	-7.26048	-0.374193	-7.79782	4.79869	5.17289	0.446429	55.75	56	0.25	2	1.75	-14.2857	-0.25	-2.18809	8.46834	8.28702	-0.181327
23	25	2	MVCT3	__Lung_DC	0.958826	0.920908	20.8749	1.58144	1.58144	1.6801	0.976562	5.30799	3.52104	2.4615	2.12455	1.27822	1.35846	-0.0802445	-6.27786	45.75	46	-0.25	-0.546448	1.75	1.75	0	0	18.7858	18.7894	-0.00358816	-0.0191003	-0.0210182	-0.134232	15.658	15.679	-0.46729	53.75	53.5	-0.25	1	0.75	-33.3333	-0.25	-0.191214	10.9703	10.9493	-0.0209366
23	25	2	MVCT3	__Esophagus_DC	0.551011	0.380273	16.2987	2.98237	2.98237	3.35575	2.76213	8.82962	7.27874	4.36037	8.4007	0	0.0304321	-0.0304321	-inf	20.5	25.5	-5	-24.3902	1.5	1.5	0	0	3.36323	5.52343	-2.1602	-64.2301	-1.17184	-55.0149	2.13004	3.30189	-9.09091	48	44	-4	1.5	1.5	0	0	-0.678959	6.82935	6.7833	-0.0460558
23	25	2	MVCT3	__SpinalCanal_DC	0.910929	0.836428	4.14835	1.15189	1.15189	1.2928	1.1281	2.64184	2.44825	1.49607	0.683613	0	0	0	0	15.5	15.5	0	0	0	0	0	0	0.00549904	0.0419705	0.0364715	663.234	-0.000252723	-4.59577	0.00549904	0.00524631	7.35294	18.25	17	1.25	0.03	0.75	-96	-0.72	4.00263	4.6319	4.45364	0.178263
24	15	2.67	MVCT1	__Breast_DC	0.894319	0.808839	25.9082	2.80565	2.80565	3.52432	1.95312	12.9391	10.4822	5.59865	5.45993	92.5487	89.8762	2.67253	2.8877	41.55	41.4	0.15	0.361011	34.65	33.9	2.1645	0.75	100	100	1.42109e-14	1.11022e-14	1.42109e-14	1.11022e-14	100	100	0	44.4	44.4	0	21.45	22.35	4.02685	0.9	0.327846	39.4205	39.5501	0.129664
24	15	2.67	MVCT1	__LN_AX_DC
24	15	2.67	MVCT1	__LN_IMN_DC
24	15	2.67	MVCT1	__LN_Sclav_DC
24	15	2.67	MVCT1	__CTV_sein_DC	0.895924	0.811469	25.4439	2.70158	2.70158	3.41021	1.95312	11.8864	9.93762	5.24219	4.89444	97.752	96.0998	1.65221	1.69021	41.4	41.25	0.15	0.362319	37.95	37.5	1.18577	0.45	100	100	1.42109e-14	0	1.42109e-14	0	100	100	0	44.1	44.1	0	27.3	29.4	7.14286	2.1	0.194215	39.7325	39.8098	0.0773167
24	15	2.67	MVCT1	__CTVN_cmisus_DC	0.814574	0.687158	20.2231	2.70387	2.70387	2.76632	2.34183	7.0118	4.87843	3.55535	2.05263	95.3327	94.7854	0.547361	0.574159	40.8	40.8	0	0	37.05	35.7	3.64372	1.35	100	100	1.42109e-14	2.22045e-14	0.192421	0.192421	100	99.8076	0	45.3	45.3	0	17.25	28.35	39.1534	11.1	0.424824	39.4572	39.6255	0.168339
24	15	2.67	MVCT1	__CTVT_DC	0.802294	0.669859	7.84621	2.9599	2.9599	3.05975	2.85611	6.28669	5.69429	3.55904	3.01287	99.961	100	-0.0390434	-0.0390587	40.8	40.65	0.15	0.367647	38.7	38.85	-0.387597	-0.15	100	100	1.42109e-14	2.22045e-14	1.42109e-14	2.22045e-14	100	100	2.15054	40.95	41.85	0.9	38.4	37.95	-1.18577	-0.45	-0.0278108	39.7592	39.7482	-0.0110543
24	15	2.67	MVCT1	__PTV_sein_DC	0.897907	0.814728	28.0557	2.88262	2.88262	3.68548	1.95312	12.7782	10.2944	5.74318	4.6282	91.4861	86.1843	5.30182	5.79522	41.25	41.25	0	0	35.25	32.55	7.65957	2.7	100	100	0	-2.22045e-14	0	-2.22045e-14	100	100	0	44.1	44.1	0	20.25	24.75	18.1818	4.5	0.83533	39.1889	39.519	0.330114
24	15	2.67	MVCT1	__PTVN_cmisus_DC	0.863196	0.759318	20.6827	2.91269	2.91269	3.10987	2.76213	7.34395	5.4856	3.79482	2.53154	80.9019	80.5237	0.378209	0.467491	40.8	40.95	-0.15	-0.367647	32.4	31.05	4.16667	1.35	100	100	0	0	-0.00774196	-0.00774275	99.9898	99.9976	0	45.3	45.3	0	19.95	19.05	-4.72441	-0.9	0.303585	38.8024	38.9206	0.118157
24	15	2.67	MVCT1	__PTVT_DC	0.871303	0.771955	7.62719	2.69297	2.69297	2.72511	2.76213	5.25895	4.73946	3.05715	2.54815	98.9812	97.0579	1.92334	1.94313	40.8	40.65	0.15	0.367647	38.55	37.65	2.33463	0.9	100	100	0	0	0	0	100	100	1.43369	41.25	41.85	0.6	34.8	35.4	1.69492	0.6	0.292955	39.6331	39.7495	0.116448
24	15	2.67	MVCT1	__Heart_DC	0.887979	0.798527	32.5201	3.32574	3.32574	3.67418	2.76213	10.8795	7.57792	5.15674	8.40388	0.0268201	0.310319	-0.283499	-1057.04	18.45	23.55	-5.1	-27.6423	1.65	1.65	0	0	2.4252	3.89438	-1.46918	-60.5798	-1.14917	-69.6463	1.65001	2.79919	-9.66543	44.25	40.35	-3.9	1.35	1.2	-12.5	-0.15	-10.321	6.03533	5.4707	-0.564633
24	15	2.67	MVCT1	__Lung_DC	0.940732	0.888096	19.4539	1.82778	1.82778	2.00672	1.38107	6.44484	4.36732	2.95781	3.90923	0.107508	0.112686	-0.00517812	-4.81648	31.05	31.5	-0.45	-1.44928	1.2	1.2	0	0	15.527	15.9219	-0.394901	-2.54333	-0.428589	-3.83482	11.1762	11.6048	0	42	42	0	0.75	0.75	0	0	-0.450258	8.79431	8.75489	-0.0394195
24	15	2.67	MVCT1	__Esophagus_DC	0.690971	0.52785	14.7775	2.3763	2.3763	2.49066	2.18366	6.19336	4.73946	3.33756	3.33984	0.425254	0.127011	0.298243	70.1329	31.05	25.95	5.1	16.4251	0.9	0.9	0	0	9.87242	5.78202	4.0904	41.4326	3.11945	43.2414	7.21404	4.09459	1.81159	40.65	41.4	0.75	0.9	0.9	0	0	14.7253	5.67952	6.66027	0.980746
24	15	2.67	MVCT1	__SpinalCanal_DC	0.856813	0.749495	4.27382	1.40824	1.40824	1.49803	1.46107	2.89547	2.63104	1.70139	1.9144	0	0	0	0	15.3	16.2	0.9	5.88235	0.45	0.45	0	0	1.00811	1.52453	0.516425	51.2273	0.249287	349.366	0.0713541	0.320641	7.19424	22.35	20.85	1.5	0.03	0.45	-93.3333	-0.42	4.59122	4.84569	4.63298	0.21271
24	15	2.67	MVCT2	__Breast_DC	0.896797	0.812902	28.0557	2.74172	2.74172	3.7002	1.38107	15.8538	11.8804	6.377	11.1574	88.265	86.4675	1.79747	2.03645	42.15	42	0.15	0.355872	33.45	32.7	2.24215	0.75	100	100	-2.84217e-14	-2.22045e-14	-2.84217e-14	-2.22045e-14	100	100	0	45.6	45.6	0	22.5	23.7	5.06329	1.2	0.234189	39.3672	39.4596	0.0924101
24	15	2.67	MVCT2	__LN_AX_DC
24	15	2.67	MVCT2	__LN_IMN_DC
24	15	2.67	MVCT2	__LN_Sclav_DC
24	15	2.67	MVCT2	__CTV_sein_DC	0.893443	0.807409	28.0557	2.71931	2.71931	3.62491	1.38107	15.1266	11.0045	6.10264	9.65491	93.678	92.2189	1.45909	1.55756	41.85	41.55	0.3	0.716846	36.9	36.15	2.03252	0.75	100	100	1.42109e-14	0	1.42109e-14	0	100	100	0	45.6	45.6	0	22.5	23.7	5.06329	1.2	0.17689	39.678	39.7483	0.0703108
24	15	2.67	MVCT2	__CTVN_cmisus_DC	0.758616	0.611105	30.3047	3.87357	3.87357	5.2819	2.76213	22.5593	15.8049	8.43447	9.44518	91.6007	94.7126	-3.11196	-3.39731	40.65	40.8	-0.15	-0.369004	35.85	37.05	-3.34728	-1.2	100	100	0	0	0	0	100	100	0	44.4	44.4	0	25.65	20.7	-23.913	-4.95	-0.478053	39.4162	39.2287	-0.187534
24	15	2.67	MVCT2	__CTVT_DC	0.172058	0.0941266	23.8695	11.7819	11.7819	12.3928	12.7782	21.8195	20.5969	13.8403	23.518	100	98.9682	1.03182	1.03182	41.25	40.95	0.3	0.727273	39	38.55	1.15385	0.45	100	100	-1.42109e-14	0	-1.42109e-14	0	100	100	2.80702	41.55	42.75	1.2	36.45	38.7	5.81395	2.25	0.259378	40.0801	40.1843	0.104229
24	15	2.67	MVCT2	__PTV_sein_DC	0.897707	0.8144	28.0557	2.76479	2.76479	3.6625	1.95312	15.4049	11.1284	6.13724	10.352	83.2968	80.7958	2.50108	3.00261	41.7	41.55	0.15	0.359712	30.15	27	10.4478	3.15	99.9515	99.6926	0.258833	0.258958	0.43465	0.435113	99.8936	99.4589	0	45.6	45.6	0	6.45	10.95	41.0959	4.5	0.871289	38.6649	39.0048	0.339844
24	15	2.67	MVCT2	__PTVN_cmisus_DC	0.797877	0.663723	31.1734	4.04492	4.04492	5.35304	3.17249	20.5874	15.0318	8.0518	9.51467	78.5217	77.4536	1.06814	1.36031	40.65	40.95	-0.3	-0.738007	30.45	31.2	-2.46305	-0.75	99.9718	100	-0.0282214	-0.0282293	-0.0796406	-0.0797081	99.9153	99.995	0	44.4	44.4	0	18.6	14.4	-29.1667	-4.2	-0.0940814	38.5765	38.5403	-0.0362592
24	15	2.67	MVCT2	__PTVT_DC	0.338888	0.204013	24.187	10.6064	10.6064	10.7106	10.2987	21.7139	19.78	12.4813	22.9241	100	91.1082	8.89178	8.89178	41.4	41.1	0.3	0.724638	39.15	32.55	16.8582	6.6	100	100	4.26326e-14	3.33067e-14	4.26326e-14	3.33067e-14	100	100	3.7931	41.85	43.5	1.65	28.2	38.7	27.1318	10.5	1.40364	39.6318	40.196	0.564207
24	15	2.67	MVCT2	__Heart_DC	0.895645	0.811012	26.1776	3.54192	3.54192	3.82157	3.08816	10.6018	7.6261	4.96682	1.92657	0.0620067	0.378179	-0.316173	-509.9	20.7	24	-3.3	-15.942	1.95	1.65	15.3846	0.3	3.17237	3.95624	-0.783861	-24.709	-0.74011	-34.2298	2.16218	2.90229	-1.40845	43.2	42.6	-0.6	1.2	1.5	20	0.3	-3.64018	6.14093	5.92524	-0.215689
24	15	2.67	MVCT2	__Lung_DC	0.93882	0.884695	24.1951	1.73311	1.73311	1.8124	1.38107	5.09447	3.85137	2.5636	3.99103	0.526156	0.536822	-0.0106659	-2.02713	32.85	33.3	-0.45	-1.36986	1.2	1.05	12.5	0.15	13.9526	14.2776	-0.324991	-2.32925	-0.29766	-2.90195	10.2572	10.5549	1.76056	41.85	42.6	0.75	0.75	0.75	0	0	0.407021	8.40644	8.4408	0.0343558
24	15	2.67	MVCT2	__Esophagus_DC	0.674039	0.50834	18.4031	2.47403	2.47403	2.73345	2.18366	7.43727	5.18723	3.83153	8.9697	0	0	0		21.6	18	3.6	16.6667	0.9	0.9	0	0	4.35347	2.50126	1.85222	42.5457	1.40567	53.4233	2.63119	1.22552	-8.55856	36.15	33.3	-2.85	0.9	0.9	0	0	9.81424	5.18685	5.7513	0.564446
24	15	2.67	MVCT2	__SpinalCanal_DC	0.780901	0.640556	7.04607	1.77185	1.77185	1.77412	1.54334	4.83364	3.76098	2.24676	1.90474	0	0	0	0	11.7	12.15	0.45	3.84615	0.45	0	-100	-0.45	0.00484825	0.0115969	0.00674864	139.197	0.00674864	139.197	0.00484825	0.0115969	0.980392	15.45	15.3	0.15	0.03	0.45	-93.3333	-0.42	1.99117	3.93042	3.85368	0.0767335
24	15	2.67	MVCT3	__Breast_DC	0.890301	0.802291	23.3731	2.85691	2.85691	3.71679	1.95312	13.6733	10.8738	5.79195	5.62059	90.7103	87.8856	2.82466	3.11393	42.9	42.6	0.3	0.699301	34.2	33.6	1.75439	0.6	100	100	-4.26326e-14	0	-4.26326e-14	0	100	100	0	46.65	46.65	0	22.95	24	4.375	1.05	0.36281	39.4187	39.5622	0.143536
24	15	2.67	MVCT3	__LN_AX_DC
24	15	2.67	MVCT3	__LN_IMN_DC
24	15	2.67	MVCT3	__LN_Sclav_DC
24	15	2.67	MVCT3	__CTV_sein_DC	0.891106	0.803599	23.3731	2.84432	2.84432	3.69893	1.95312	13.1325	10.6969	5.64731	5.84003	96.3338	94.2468	2.08697	2.16639	42.45	42.15	0.3	0.706714	37.65	36.9	1.99203	0.75	100	100	2.84217e-14	4.44089e-14	2.84217e-14	4.44089e-14	100	100	0	46.65	46.65	0	30.75	30.75	0	0	0.281909	39.7155	39.8277	0.112278
24	15	2.67	MVCT3	__CTVN_cmisus_DC	0.733316	0.578925	27.4891	5.02444	5.02444	6.08841	3.31939	20.0369	16.1707	8.63156	5.36332	85.8309	94.4643	-8.63341	-10.0586	39.9	40.35	-0.45	-1.12782	26.85	37.2	-38.5475	-10.35	99.9546	99.9686	-0.0140226	-0.014029	-0.0700796	-0.0703158	99.664	99.7341	-7.5	45.15	42	-3.15	16.35	15.3	-6.86275	-1.05	-1.44349	38.9709	38.4163	-0.554537
24	15	2.67	MVCT3	__CTVT_DC	0.41096	0.258622	18.137	7.28168	7.28168	7.85374	7.45101	15.551	14.8248	9.07471	14.5894	100	99.9699	0.0300842	0.0300842	40.95	40.95	0	0	39	39.15	-0.384615	-0.15	100	100	0	0	0	0	100	100	0.719424	41.4	41.7	0.3	38.1	38.4	0.78125	0.3	-0.165561	40.1246	40.0583	-0.066321
24	15	2.67	MVCT3	__PTV_sein_DC	0.893415	0.807363	24.1772	2.897	2.897	3.72164	1.95312	13.1185	10.2356	5.66679	6.88762	87.9931	83.4404	4.55272	5.17395	42.15	41.85	0.3	0.711744	32.7	30.15	7.79817	2.55	100	99.9958	0.00422713	0.00422713	0.0504437	0.0504437	100	99.9496	0	46.65	46.65	0	15.3	20.85	26.6187	5.55	0.927341	38.9683	39.333	0.364751
24	15	2.67	MVCT3	__PTVN_cmisus_DC	0.757403	0.609533	25.3876	4.78221	4.78221	6.00753	3.7255	18.4142	15.6229	8.24962	4.79649	69.9651	78.3632	-8.39818	-12.0034	40.05	40.5	-0.45	-1.1236	22.95	34.05	-48.366	-11.1	99.4445	100	-0.555452	-0.558554	-1.23696	-1.25246	98.763	100	-3.08219	45.15	43.8	-1.35	20.85	13.05	-59.7701	-7.8	-2.54021	38.5899	37.6339	-0.955981
24	15	2.67	MVCT3	__PTVT_DC	0.530493	0.361001	18.8588	7.05569	7.05569	7.74974	7.34395	16.1427	14.5457	9.0576	14.2399	99.8578	94.4372	5.42066	5.42837	41.1	40.95	0.15	0.364964	39	35.25	9.61538	3.75	100	100	1.42109e-14	2.22045e-14	1.42109e-14	2.22045e-14	100	100	2.7972	41.7	42.9	1.2	31.2	36.3	14.0496	5.1	0.607584	39.8094	40.0528	0.243354
24	15	2.67	MVCT3	__Heart_DC	0.894436	0.809031	28.3008	3.22882	3.22882	3.42859	2.68397	8.9494	7.56331	4.6851	3.91955	0.324119	0.53609	-0.211972	-65.3995	24.9	27.45	-2.55	-10.241	2.25	2.25	0	0	4.37728	5.00324	-0.625958	-14.3002	-0.537919	-16.9222	3.17878	3.7167	-5.6338	45	42.6	-2.4	1.65	1.65	0	0	-3.59275	6.82083	6.58427	-0.236556
24	15	2.67	MVCT3	__Lung_DC	0.930044	0.869235	19.4386	1.97146	1.97146	2.08025	1.38107	7.56331	4.85216	3.3015	4.98886	0.216029	0.27045	-0.0544205	-25.1912	32.85	33.45	-0.6	-1.82648	1.5	1.2	20	0.3	16.055	16.2672	-0.212173	-1.32154	-0.180495	-1.5052	11.9914	12.1719	-3.62319	42.9	41.4	-1.5	0.9	0.9	0	0	0.42276	9.00523	9.04347	0.0382322
24	15	2.67	MVCT3	__Esophagus_DC	0.706926	0.546702	9.16005	2.25352	2.25352	2.35177	2.18366	5.4856	4.36732	2.86573	4.10225	0.510949	0.448669	0.0622802	12.1891	31.2	30.45	0.75	2.40385	1.05	0.9	14.2857	0.15	8.23269	7.29677	0.935921	11.3683	0.476578	7.83209	6.08494	5.60836	0.361011	41.4	41.55	0.15	0.9	0.9	0	0	8.46024	5.86901	6.41143	0.542422
24	15	2.67	MVCT3	__SpinalCanal_DC	0.853194	0.743974	5.83012	1.51503	1.51503	1.62646	1.4193	3.211	2.93445	1.87382	5.07652	0	0	0	0	15.6	17.1	1.5	9.61538	0.45	0.45	0	0	1.21003	2.03166	0.821633	67.9021	0.481778	254.819	0.189067	0.670845	9.58904	24	21.9	2.1	0.03	0.45	-93.3333	-0.42	6.46068	4.93563	4.6361	0.299524
25	15	2.67	MVCT1	__Breast_DC	0.920833	0.853281	10.4749	1.9318	1.9318	2.02523	1.508	5.4892	4.25397	2.60663	2.48219	95.491	91.6261	3.8649	4.04739	41.25	41.25	0	0	37.05	33.6	9.31174	3.45	100	100	-1.42109e-14	-2.22045e-14	-1.42109e-14	-2.22045e-14	100	100	1.38408	42.75	43.35	0.6	25.8	31.8	18.8679	6	0.649532	39.5214	39.7798	0.258383
25	15	2.67	MVCT1	__LN_AX_DC
25	15	2.67	MVCT1	__LN_IMN_DC	0.701911	0.540727	4.38558	1.52645	1.52645	1.57162	1.508	3.4413	3.19895	1.88941	3.16948	98.0989	99.6369	-1.53801	-1.56781	42.45	42.45	0	0	38.1	38.7	-1.5748	-0.6	100	100	0	0	0	0	100	100	0	43.35	43.35	0	37.8	34.8	-8.62069	-3	-0.388988	40.5822	40.4249	-0.157248
25	15	2.67	MVCT1	__LN_Sclav_DC	0.502685	0.335724	15.9287	3.67316	3.67316	4.60183	3.10106	13.1311	12.0237	6.14291	9.67723	95.4322	100	-4.56781	-4.78644	41.25	41.1	0.15	0.363636	36.3	38.7	-6.61157	-2.4	100	100	0	0	0	0	100	100	0	42.15	42.15	0	38.25	35.85	-6.69456	-2.4	-0.351538	39.8296	39.6901	-0.139526
25	15	2.67	MVCT1	__CTV_sein_DC	0.92478	0.860085	10.4749	1.76584	1.76584	1.84977	1.508	5.32255	3.84466	2.43741	3.35832	99.5979	99.6845	-0.0865807	-0.0869302	41.4	41.25	0.15	0.362319	38.85	38.7	0.3861	0.15	100	100	0	0	0	0	100	100	1.7301	42.6	43.35	0.75	36.45	36	-1.25	-0.45	0.0182947	39.9534	39.9608	0.00731071
25	15	2.67	MVCT1	__CTVN_cmisus_DC	0.569883	0.398487	16.1414	2.76969	2.76969	3.39023	2.13263	12.2113	9.55161	4.91133	13.32	96.2593	99.9286	-3.6693	-3.81189	42	41.85	0.15	0.357143	36.45	38.7	-6.17284	-2.25	100	100	-1.42109e-14	-1.11022e-14	-1.42109e-14	-1.11022e-14	100	100	0	43.35	43.35	0	37.8	34.8	-8.62069	-3	-0.255656	40.0194	39.9174	-0.102051
25	15	2.67	MVCT1	__CTVT_DC	0.000531279	0.00026571	33.4836	19.7266	19.7266	19.9724	20.9402	31.5704	30.0066	21.3718	32.7685	100	100	-1.42109e-14	-1.42109e-14	40.5	40.35	0.15	0.37037	38.85	39.3	-1.1583	-0.45	100	100	-1.42109e-14	-1.11022e-14	-1.42109e-14	-1.11022e-14	100	100	0.729927	40.8	41.1	0.3	39	38.25	-1.96078	-0.75	-0.0628239	39.8214	39.7964	-0.0250016
25	15	2.67	MVCT1	__PTV_sein_DC	0.93307	0.874537	9.61095	1.80108	1.80108	1.89742	1.508	5.21464	3.84466	2.4538	4.58102	94.3579	92.5377	1.82015	1.92898	41.4	41.4	0	0	36.45	35.55	2.46914	0.9	100	100	-1.42109e-14	-2.22045e-14	-1.42109e-14	-2.22045e-14	100	100	0	43.35	43.35	0	28.2	32.4	12.963	4.2	0.250932	39.6595	39.7593	0.0997689
25	15	2.67	MVCT1	__PTVN_cmisus_DC	0.726778	0.570818	17.607	3.23086	3.23086	3.73737	2.71859	12.4629	9.64793	5.16014	8.47737	86.2314	89.6978	-3.46647	-4.01996	41.7	41.55	0.15	0.359712	31.05	34.95	-12.5604	-3.9	100	100	0	2.22045e-14	0	2.22045e-14	100	100	0	43.35	43.35	0	27.15	23.7	-14.557	-3.45	-0.578158	39.3777	39.1513	-0.226356
25	15	2.67	MVCT1	__PTVT_DC	0.0939045	0.0492654	35.0874	16.6262	16.6262	17.3155	17.5585	31.3577	28.8047	19.3562	32.4386	99.5692	99.9117	-0.342537	-0.344019	40.65	40.35	0.3	0.738007	38.55	39.15	-1.55642	-0.6	100	100	1.42109e-14	0	1.42109e-14	0	100	100	1.44928	40.8	41.4	0.6	37.65	36.9	-2.03252	-0.75	-0.103461	39.8009	39.7597	-0.0411359
25	15	2.67	MVCT1	__Heart_DC	0.92317	0.857304	18.6798	2.62692	2.62692	2.94663	2.262	8.02657	6.22501	3.98683	4.73059	0	0	0		18.6	18.3	0.3	1.6129	2.25	2.1	6.66667	0.15	2.59767	2.4514	0.146277	5.63109	0.0464272	2.94565	1.57613	1.5297	-11.4286	35.1	31.5	-3.6	1.65	1.5	-10	-0.15	1.80658	5.44302	5.54316	0.100142
25	15	2.67	MVCT1	__Lung_DC	0.961201	0.925301	27.8453	1.42065	1.42065	1.49597	0.754	4.82796	3.35769	2.52516	1.67737	1.37172	1.37923	-0.00750219	-0.546917	36.75	36.75	0	0	1.95	1.95	0	0	19.5764	19.8043	-0.227905	-1.16418	-0.162522	-1.01733	15.9754	16.1379	0.348432	42.9	43.05	0.15	1.35	1.2	-12.5	-0.15	-0.777064	9.88313	9.80693	-0.0762061
25	15	2.67	MVCT1	__Esophagus_DC	0.755642	0.607255	19.0266	2.01903	2.01903	2.50336	1.508	12.1049	4.23461	4.18437	11.5836	2.12545	2.04701	0.0784438	3.69068	38.4	38.25	0.15	0.390625	1.5	1.5	0	0	17.5813	15.9695	1.61182	9.16785	1.20902	8.70688	13.8858	12.6768	-0.350877	42.9	42.75	-0.15	1.35	1.35	0	0	8.51744	8.10611	8.86083	0.754716
25	15	2.67	MVCT1	__SpinalCanal_DC	0.772904	0.629865	4.07641	1.26952	1.26952	1.40152	1.26659	2.87032	2.51405	1.60497	5.75307	0	0	0	0	25.65	24.45	-1.2	-4.67836	0.9	0.9	0	0	11.3022	11.4176	0.115325	1.02037	-0.629224	-9.28468	6.77701	6.14778	-4.0724	31.8	33.15	-1.35	0.05	0.75	-93.3333	-0.7	8.63373	6.67313	6.14278	0.530351
25	15	2.67	MVCT2	__Breast_DC	0.923007	0.857022	10.9389	2.02136	2.02136	2.08821	1.686	5.74229	4.04854	2.6757	4.8836	95.9761	92.2613	3.71487	3.87062	41.25	41.25	0	0	36.9	33.75	8.53659	3.15	100	100	2.84217e-14	2.22045e-14	2.84217e-14	2.22045e-14	100	100	-1.76678	43.2	42.45	-0.75	24.6	28.2	12.766	3.6	0.600524	39.5352	39.7741	0.238853
25	15	2.67	MVCT2	__LN_AX_DC
25	15	2.67	MVCT2	__LN_IMN_DC	0.607544	0.436311	7.15307	2.06609	2.06609	2.1511	2.262	3.84466	3.68078	2.41329	2.10568	96.6643	98.6258	-1.96154	-2.02923	42.6	42.3	0.3	0.704225	37.5	38.25	-2	-0.75	100	100	1.42109e-14	1.11022e-14	1.42109e-14	1.11022e-14	100	100	0	43.35	43.35	0	36.75	33.15	-10.8597	-3.6	-0.213928	40.3995	40.3133	-0.0862415
25	15	2.67	MVCT2	__LN_Sclav_DC	0.770779	0.627046	8.94788	2.28813	2.28813	2.31695	2.262	4.81798	4.06041	2.6812	2.55286	99.4968	99.9591	-0.462229	-0.464566	40.95	40.95	0	0	38.55	38.55	0	0	100	100	-1.42109e-14	0	-1.42109e-14	0	100	100	0	42	42	0	37.95	37.8	-0.396825	-0.15	-0.0461422	39.6179	39.5996	-0.0182721
25	15	2.67	MVCT2	__CTV_sein_DC	0.924304	0.859261	10.9389	1.87868	1.87868	1.92265	1.508	4.87662	3.77	2.50396	5.10432	99.8896	99.6225	0.267117	0.267412	41.25	41.25	0	0	38.85	38.7	0.3861	0.15	100	100	1.42109e-14	2.22045e-14	1.42109e-14	2.22045e-14	100	100	-1.41343	43.05	42.45	-0.6	35.85	36.15	0.829876	0.3	0.0437338	39.9191	39.9365	0.0174658
25	15	2.67	MVCT2	__CTVN_cmisus_DC	0.735813	0.582044	8.94788	2.15912	2.15912	2.17517	2.13263	4.51335	3.77	2.52561	0.764866	98.8909	99.6834	-0.792564	-0.801453	41.7	41.7	0	0	38.4	38.55	-0.390625	-0.15	100	100	0	0	0	0	100	100	0	43.35	43.35	0	37.2	33.15	-12.2172	-4.05	-0.178115	39.8234	39.7526	-0.0708053
25	15	2.67	MVCT2	__CTVT_DC	0	0	34.6554	21.614	21.614	21.7283	22.3397	33.0349	31.3947	22.8673	34.9861	100	100	4.26326e-14	4.26326e-14	40.5	40.35	0.15	0.37037	38.85	39.15	-0.772201	-0.3	100	100	4.26326e-14	4.44089e-14	4.26326e-14	4.44089e-14	100	100	1.09091	40.8	41.25	0.45	38.85	38.55	-0.77821	-0.3	-0.176917	39.7754	39.7052	-0.0702453
25	15	2.67	MVCT2	__PTV_sein_DC	0.929435	0.868172	12.1222	1.90584	1.90584	1.93634	1.508	5.32255	3.77	2.53677	3.93553	94.2888	92.8204	1.46836	1.5573	41.25	41.25	0	0	36.3	35.7	1.65289	0.6	100	100	1.42109e-14	0	1.42109e-14	0	100	100	-0.347222	43.35	43.2	-0.15	28.95	29.1	0.515464	0.15	0.191276	39.6398	39.7158	0.0759669
25	15	2.67	MVCT2	__PTVN_cmisus_DC	0.821528	0.697113	9.65093	2.70331	2.70331	2.75989	2.71859	5.36544	4.51335	3.12353	3.06411	88.4873	86.1261	2.36119	2.66839	41.55	41.4	0.15	0.361011	34.05	34.2	-0.440529	-0.15	100	100	0	0	0	0	100	100	0	43.35	43.35	0	26.1	21.9	-19.1781	-4.2	0.169517	39.0992	39.1656	0.0663923
25	15	2.67	MVCT2	__PTVT_DC	0.0672886	0.0348157	34.721	18.3503	18.3503	18.8136	19.0714	31.5827	30.0757	20.5463	34.9111	98.4103	99.9866	-1.57636	-1.60183	40.65	40.35	0.3	0.738007	38.25	39.15	-2.35294	-0.9	100	100	0	2.22045e-14	0	2.22045e-14	100	100	1.09091	40.8	41.25	0.45	37.95	35.7	-6.30252	-2.25	-0.288404	39.7656	39.6512	-0.114356
25	15	2.67	MVCT2	__Heart_DC	0.835245	0.717099	32.1231	4.29318	4.29318	6.08793	3.016	22.1361	19.0496	9.52936	12.7313	0	0	0		18.6	17.4	1.2	6.45161	2.1	2.1	0	0	2.57462	2.14914	0.425477	16.5258	0.30721	19.2038	1.59973	1.29252	0.913242	32.55	32.85	0.3	1.5	1.5	0	0	0.863436	5.3502	5.3968	0.0465979
25	15	2.67	MVCT2	__Lung_DC	0.962491	0.927695	23.0273	1.37913	1.37913	1.5509	1.06632	4.32027	3.37199	2.38956	3.7233	1.20933	1.16244	0.0468891	3.87729	36.45	36.3	0.15	0.411523	1.95	1.95	0	0	19.7517	19.3893	0.362425	1.83491	0.392636	2.43401	16.1312	15.7386	0	42.6	42.6	0	1.2	1.2	0	0	0.76461	9.78378	9.85917	0.0753842
25	15	2.67	MVCT2	__Esophagus_DC	0.737962	0.584739	15.4945	1.81825	1.81825	2.08053	1.686	6.04719	3.83212	2.98493	4.28186	0.264332	1.05728	-0.792953	-299.984	31.5	34.8	-3.3	-10.4762	1.5	1.35	10	0.15	11.8509	12.8168	-0.965964	-8.151	-0.910476	-10.3625	8.78628	9.69675	-4.81481	42.45	40.5	-1.95	1.35	1.35	0	0	-2.14784	7.31026	7.15655	-0.153711
25	15	2.67	MVCT2	__SpinalCanal_DC	0.776926	0.635224	4.08248	1.1801	1.1801	1.31125	1.17911	2.79628	2.37211	1.51849	7.55449	0	0	0	0	23.55	23.4	-0.15	-0.636943	0.75	0.75	0	0	9.14053	10.2489	1.1084	12.1262	0.324299	6.62058	4.89835	5.22265	-0.497512	30	30.15	-0.15	0.04	0.6	-93.3333	-0.56	13.1944	6.49363	5.73671	0.756922
25	15	2.67	MVCT3	__Breast_DC	0.919683	0.851309	15.0233	2.06992	2.06992	2.07734	1.686	5.43717	4.06041	2.79299	2.47296	96.2769	92.8764	3.40054	3.53204	41.25	41.25	0	0	37.35	34.5	7.63052	2.85	100	100	0	0	0	0	100	100	0	43.2	43.2	0	25.2	27.15	7.18232	1.95	0.515708	39.5607	39.7658	0.205075
25	15	2.67	MVCT3	__LN_AX_DC
25	15	2.67	MVCT3	__LN_IMN_DC	0.605908	0.434625	9.87355	2.16264	2.16264	2.36821	2.13263	5.04846	3.84466	2.83721	5.30854	96.7136	99.1647	-2.45104	-2.53433	42.3	42.3	0	0	37.65	38.25	-1.59363	-0.6	100	100	1.42109e-14	0	1.42109e-14	0	100	100	0	43.35	43.35	0	37.35	32.25	-15.814	-5.1	-0.471721	40.4227	40.2329	-0.189787
25	15	2.67	MVCT3	__LN_Sclav_DC	0.742943	0.591018	9.59184	2.33381	2.33381	2.38694	2.262	5.32255	4.04854	2.8276	3.3355	99.9316	100	-0.0683714	-0.0684182	41.1	41.25	-0.15	-0.364964	38.55	38.85	-0.77821	-0.3	100	100	0	0	0	0	100	100	0	42.45	42.45	0	38.25	38.1	-0.393701	-0.15	-0.230197	39.832	39.7405	-0.0914815
25	15	2.67	MVCT3	__CTV_sein_DC	0.925341	0.861055	14.64	1.84921	1.84921	1.8962	1.508	5.32255	3.84466	2.62403	2.92824	99.7876	99.6992	0.0883976	0.0885857	41.25	41.25	0	0	38.7	38.7	0	0	100	100	0	0	0	0	100	100	1.04167	42.75	43.2	0.45	36.45	37.2	2.01613	0.75	0.0243359	39.9113	39.921	0.00971512
25	15	2.67	MVCT3	__CTVN_cmisus_DC	0.710736	0.551272	9.40163	2.28853	2.28853	2.41563	2.262	5.39929	4.04854	2.88958	1.91028	99.1782	99.8308	-0.652584	-0.657992	41.7	41.85	-0.15	-0.359712	38.4	38.7	-0.78125	-0.3	100	100	0	0	0	0	100	100	0	43.35	43.35	0	37.95	32.25	-17.6744	-5.7	-0.341422	39.992	39.856	-0.136077
25	15	2.67	MVCT3	__CTVT_DC	0	0	40.6348	26.2109	26.2109	26.3724	27.1544	38.5795	36.7699	27.4501	39.7846	100	100	-1.42109e-14	-1.42109e-14	40.65	40.5	0.15	0.369004	39	39.3	-0.769231	-0.3	100	100	-1.42109e-14	-2.22045e-14	-1.42109e-14	-2.22045e-14	100	100	0.364964	40.95	41.1	0.15	39.15	38.7	-1.16279	-0.45	-0.28612	39.9398	39.8259	-0.11395
25	15	2.67	MVCT3	__PTV_sein_DC	0.933243	0.874842	14.0825	1.86748	1.86748	1.96317	1.508	5.4892	4.25397	2.70533	3.96084	94.6436	92.1777	2.46588	2.60543	41.25	41.25	0	0	36.6	35.4	3.27869	1.2	100	100	-1.42109e-14	0	-1.42109e-14	0	100	100	0	43.2	43.2	0	30.15	30.15	0	0	0.313935	39.6056	39.7303	0.124728
25	15	2.67	MVCT3	__PTVN_cmisus_DC	0.799909	0.666541	10.125	3.01238	3.01238	3.05424	3.0933	6.47873	5.32255	3.46477	3.48291	89.9433	91.9905	-2.0472	-2.2761	41.7	41.7	0	0	32.1	35.4	-10.2804	-3.3	100	100	-1.42109e-14	-2.22045e-14	-0.00151183	-0.00151185	99.9985	100	0	43.35	43.35	0	27.9	19.95	-39.8496	-7.95	-0.415296	39.4859	39.3226	-0.163305
25	15	2.67	MVCT3	__PTVT_DC	0.013013	0.00654913	40.8859	22.9924	22.9924	23.3283	24.0946	37.8137	35.7835	25.1912	40.8172	98.7924	99.726	-0.933595	-0.945007	40.8	40.65	0.15	0.367647	38.55	39	-1.16732	-0.45	100	100	0	0	0	0	100	100	1.79856	40.95	41.7	0.75	37.35	35.25	-5.95745	-2.1	-0.357604	39.911	39.7688	-0.142215
25	15	2.67	MVCT3	__Heart_DC	0.877664	0.781997	20.626	3.30912	3.30912	3.96237	2.71859	12.0944	9.52181	5.48727	6.26781	0	0	0		23.25	19.8	3.45	14.8387	2.25	2.1	6.66667	0.15	4.51202	3.09121	1.42081	31.4895	1.15396	37.1748	3.10414	1.95018	-4.36681	35.85	34.35	-1.5	1.5	1.5	0	0	6.06499	5.68324	6.05018	0.366943
25	15	2.67	MVCT3	__Lung_DC	0.960139	0.923334	15.4849	1.35463	1.35463	1.44446	0.754	4.26527	3.35769	2.13047	2.69471	1.99894	1.98493	0.0140087	0.700806	38.1	38.1	0	0	1.8	1.95	-8.33333	-0.15	20.7368	20.6077	0.129097	0.62255	0.166101	0.967285	17.1719	17.0058	0	43.05	43.05	0	1.35	1.2	-12.5	-0.15	0.300988	10.1141	10.1446	0.030534
25	15	2.67	MVCT3	__Esophagus_DC	0.715785	0.557371	14.6104	1.98203	1.98203	2.171	1.686	6.11766	4.25397	2.95042	12.0629	0	0.20957	-0.20957	-inf	24.3	29.55	-5.25	-21.6049	1.35	1.35	0	0	6.3384	9.1687	-2.8303	-44.6533	-2.53073	-62.7673	4.03193	6.56266	-8.90688	40.35	37.05	-3.3	1.35	1.35	0	0	-20.3781	6.66502	5.53674	-1.12828
25	15	2.67	MVCT3	__SpinalCanal_DC	0.77481	0.6324	6.53728	1.25518	1.25518	1.28254	1.13355	3.04702	2.35186	1.581	1.85589	0	0	0	0	18.9	18.15	-0.75	-3.96825	0.75	0.75	0	0	3.73339	3.34513	-0.388258	-10.3996	-0.406904	-33.194	1.22584	0.818933	1.81818	25.2	24.75	0.45	0.04	0.6	-93.3333	-0.56	3.80365	5.27443	5.08116	0.193269
26	15	2.67	MVCT1	__Breast_DC	0.944449	0.894745	11.7998	1.83577	1.83577	2.0536	1.38107	7.30156	5.09447	3.01259	1.34025	93.8822	92.0514	1.83079	1.9501	41.7	41.85	-0.15	-0.359712	33.9	32.1	5.30973	1.8	100	100	0	0	9.36764e-05	9.36764e-05	100	99.9999	0	43.95	43.95	0	20.1	20.7	2.89855	0.6	0.358471	39.7302	39.8731	0.142934
26	15	2.67	MVCT1	__LN_AX_DC
26	15	2.67	MVCT1	__LN_IMN_DC	0.590073	0.418513	14.7527	2.49925	2.49925	2.66834	2.18366	5.94019	5.25895	3.30162	11.2753	95.6463	97.4807	-1.83437	-1.91786	43.2	43.2	0	0	37.8	37.95	-0.396825	-0.15	100	100	-1.42109e-14	-2.22045e-14	-1.42109e-14	-2.22045e-14	100	100	-0.330033	45.6	45.45	-0.15	36	35.4	-1.69492	-0.6	0.127115	40.4925	40.544	0.0515375
26	15	2.67	MVCT1	__LN_Sclav_DC	0.71124	0.55188	11.2009	2.48508	2.48508	2.49167	2.5	5.47526	4.63776	2.96025	3.2943	99.5576	99.5208	0.0367979	0.0369614	41.7	41.7	0	0	38.55	38.55	0	0	100	100	2.84217e-14	1.11022e-14	2.84217e-14	1.11022e-14	100	100	0	42.6	42.6	0	36.9	36.15	-2.07469	-0.75	-0.0113713	40.219	40.2145	-0.0045729
26	15	2.67	MVCT1	__CTV_sein_DC	0.8884	0.799208	11.7998	2.95106	2.95106	3.14183	3.08816	7.04281	5.18723	3.69879	1.00958	99.5425	92.0713	7.47116	7.5055	41.85	41.85	0	0	38.85	32.1	17.3745	6.75	100	100	-1.42109e-14	-2.22045e-14	9.37161e-05	9.37161e-05	100	99.9999	0	43.95	43.95	0	20.1	34.05	40.9692	13.95	1.26246	39.7313	40.2393	0.508006
26	15	2.67	MVCT1	__CTVN_cmisus_DC	0.695468	0.533117	11.2009	2.3994	2.3994	2.49057	2.18366	5.26985	4.73946	2.97424	6.35553	98.6105	98.9229	-0.312414	-0.316816	42.45	42.45	0	0	38.25	38.4	-0.392157	-0.15	100	100	1.42109e-14	2.22045e-14	1.42109e-14	2.22045e-14	100	100	-0.330033	45.6	45.45	-0.15	36	35.4	-1.69492	-0.6	0.0040744	40.3025	40.3041	0.00164215
26	15	2.67	MVCT1	__CTVT_DC	0.823616	0.700125	6.06363	2.24072	2.24072	2.49843	2.5	4.36732	4.02647	2.78184	1.88187	100	100	0	0	40.95	40.95	0	0	39	39	0	0	100	100	0	0	0	0	100	100	-0.363636	41.4	41.25	-0.15	38.7	38.7	0	0	0.00137511	39.9421	39.9426	0.000549255
26	15	2.67	MVCT1	__PTV_sein_DC	0.944951	0.895647	12.4891	1.99714	1.99714	2.276	1.38107	7.43727	5.36793	3.15077	2.00793	98.1196	98.7397	-0.620049	-0.631932	41.85	42	-0.15	-0.358423	38.1	38.4	-0.787402	-0.3	100	100	1.42109e-14	2.22045e-14	1.42109e-14	2.22045e-14	100	100	-3.75427	45.6	43.95	-1.65	32.7	30.3	-7.92079	-2.4	-0.0794712	40.2084	40.1765	-0.0319287
26	15	2.67	MVCT1	__PTVN_cmisus_DC	0.827569	0.705857	11.7998	2.61361	2.61361	2.74456	2.5	5.82293	5.09447	3.30781	5.27617	85.5198	77.719	7.80078	9.12161	42.3	42.3	0	0	34.5	32.85	4.78261	1.65	100	100	0	0	0	0	100	100	0	45.6	45.6	0	20.55	26.25	21.7143	5.7	1.00634	39.109	39.5066	0.397573
26	15	2.67	MVCT1	__PTVT_DC	0.896927	0.813116	8.4007	2.23584	2.23584	2.3743	2.18366	4.73946	4.02647	2.72574	1.83209	99.3143	100	-0.685707	-0.690442	40.95	40.95	0	0	38.85	39	-0.3861	-0.15	100	100	-2.84217e-14	-4.44089e-14	-2.84217e-14	-4.44089e-14	100	100	0.361011	41.4	41.55	0.15	38.7	36.15	-7.05394	-2.55	-0.128248	39.9738	39.9226	-0.0511999
26	15	2.67	MVCT1	__Heart_DC	0.932206	0.87302	20.287	2.38712	2.38712	2.41772	2.18366	5.4856	4.3183	3.138	2.52289	0	0	0		12.15	12.45	-0.3	-2.46914	1.95	1.95	0	0	0.190299	0.19864	-0.00834128	-4.38326	0.00479107	28.9782	0.0165333	0.0117423	0.684932	21.75	21.9	0.15	1.65	1.65	0	0	-0.521527	5.20457	5.17757	-0.0270024
26	15	2.67	MVCT1	__Lung_DC	0.960542	0.924079	30.4616	2.12164	2.12164	2.67156	1.38107	10.9121	7.10948	4.6869	2.54991	0.421236	0.491699	-0.0704629	-16.7276	33.45	34.05	-0.6	-1.79372	1.35	1.5	-11.1111	-0.15	15.0645	15.6876	-0.623147	-4.13652	-0.593507	-4.93144	12.0351	12.6287	0	45.6	45.6	0	0.75	0.75	0	0	-2.35392	8.53783	8.34147	-0.196351
26	15	2.67	MVCT1	__Esophagus_DC	0.438784	0.281053	18.8605	3.59319	3.59319	4.25156	2.76213	12.7328	10.6778	5.79984	4.2128	0	0	0		24.15	22.95	1.2	4.96894	1.35	1.65	-22.2222	-0.3	9.29689	9.7496	-0.452707	-4.86945	0.389533	7.20439	5.40689	5.01735	-3.01724	35.85	34.8	-1.05	1.35	1.2	-12.5	-0.15	-14.1027	7.76575	6.80593	-0.959821
26	15	2.67	MVCT1	__SpinalCanal_DC	0.832326	0.712807	4.46799	1.31521	1.31521	1.44152	1.2822	2.86975	2.55066	1.64115	2.91168	0	0	0	0	20.4	20.4	0	0	1.05	0.9	-14.2857	-0.15	10.5295	11.3761	0.846574	8.04002	-0.0187784	-0.757768	2.47813	2.45935	-1.86335	23.7	24.15	-0.45	0.05	0.9	-94.4444	-0.85	1.78328	6.49163	6.37789	0.113736
26	15	2.67	MVCT2	__Breast_DC	0.951268	0.907065	16.597	1.60258	1.60258	1.88402	0.976562	6.6631	4.88281	2.93571	4.6127	93.257	92.4969	0.760169	0.815133	41.7	41.85	-0.15	-0.359712	34.5	33.9	1.73913	0.6	100	100	0	0	0	0	100	100	0	43.8	43.8	0	24.9	25.65	2.92398	0.75	0.162302	39.8993	39.9641	0.0648627
26	15	2.67	MVCT2	__LN_AX_DC
26	15	2.67	MVCT2	__LN_IMN_DC	0.60796	0.43674	15.2522	2.37741	2.37741	2.74169	2.18366	10.0665	4.83902	3.87771	12.137	97.3017	93.1966	4.10516	4.219	43.2	43.8	-0.6	-1.38889	37.95	36.6	3.55731	1.35	100	100	1.42109e-14	0	1.42109e-14	0	100	100	-5.36913	47.1	44.7	-2.4	31.2	36.3	14.0496	5.1	0.0199739	40.42	40.4281	0.00807505
26	15	2.67	MVCT2	__LN_Sclav_DC	0.73427	0.580116	9.95818	2.35581	2.35581	2.45816	2.18366	5.57185	4.63776	2.98505	3.93672	82.9144	95.5215	-12.6071	-15.2049	41.25	41.7	-0.45	-1.09091	32.85	37.35	-13.6986	-4.5	100	100	0	0	0	0	100	100	0	42.45	42.45	0	32.1	30.6	-4.90196	-1.5	-1.8039	39.7758	39.071	-0.704801
26	15	2.67	MVCT2	__CTV_sein_DC	0.891561	0.804338	16.597	2.85184	2.85184	3.079	3.08816	6.67022	5	3.70502	3.421	99.7639	92.5273	7.23661	7.25374	41.85	41.85	0	0	39	33.9	13.0769	5.1	100	100	-1.42109e-14	-2.22045e-14	-1.42109e-14	-2.22045e-14	100	100	0	43.8	43.8	0	24.9	36	30.8333	11.1	1.08275	39.9017	40.3385	0.436766
26	15	2.67	MVCT2	__CTVN_cmisus_DC	0.71878	0.561013	15.3146	2.2903	2.2903	2.43863	2.18366	5.18723	3.97325	3.31083	11.3604	86.0947	94.8262	-8.73155	-10.1418	42.3	42.75	-0.45	-1.06383	33.45	37.2	-11.2108	-3.75	100	100	1.42109e-14	2.22045e-14	1.42109e-14	2.22045e-14	100	100	-5.36913	47.1	44.7	-2.4	31.65	30.6	-3.43137	-1.05	-1.56229	39.9842	39.3691	-0.615059
26	15	2.67	MVCT2	__CTVT_DC	0.674308	0.508646	13.2776	3.68983	3.68983	4.23334	3.31939	10.1942	8.69164	5.23874	7.59895	100	100	-1.42109e-14	-1.42109e-14	41.4	41.4	0	0	39.45	39.45	0	0	100	100	-1.42109e-14	-1.11022e-14	-1.42109e-14	-1.11022e-14	100	100	0	41.85	41.85	0	39.15	39	-0.384615	-0.15	0.0899368	40.3613	40.3977	0.0363324
26	15	2.67	MVCT2	__PTV_sein_DC	0.943931	0.893816	15.9822	1.97064	1.97064	2.30908	1.38107	7.34395	5.25895	3.28774	3.62809	96.0055	95.5225	0.483024	0.503121	41.85	42	-0.15	-0.358423	36.75	36.6	0.408163	0.15	100	100	0	0	0	0	100	100	-3.07167	45.3	43.95	-1.35	30.45	27.3	-11.5385	-3.15	0.0295945	40.1508	40.1627	0.0118859
26	15	2.67	MVCT2	__PTVN_cmisus_DC	0.812575	0.684317	15.5617	2.78793	2.78793	3.01144	2.68397	7.56331	5.03224	3.80921	9.99659	73.483	81.2964	-7.81339	-10.6329	42.3	42.45	-0.15	-0.35461	26.85	30.6	-13.9665	-3.75	100	100	0	0	-0.0474243	-0.0474593	99.9262	99.9736	-5.36913	47.1	44.7	-2.4	18.3	19.8	7.57576	1.5	-1.67972	39.1272	38.4809	-0.646371
26	15	2.67	MVCT2	__PTVT_DC	0.700784	0.53939	14.7729	4.09244	4.09244	4.85006	3.97325	11.5076	10.1948	6.0097	7.01166	98.6642	100	-1.33582	-1.35391	41.4	41.4	0	0	38.55	39.45	-2.33463	-0.9	100	100	1.42109e-14	2.22045e-14	1.42109e-14	2.22045e-14	100	100	0	42.15	42.15	0	38.7	35.1	-10.2564	-3.6	-0.120889	40.3732	40.3244	-0.0487477
26	15	2.67	MVCT2	__Heart_DC	0.902543	0.822395	20.5758	2.82826	2.82826	3.09708	2.18366	8.70397	6.11537	4.29119	5.86223	0	0	0		16.8	12.9	3.9	23.2143	2.1	2.1	0	0	1.92906	0.338211	1.59085	82.4676	0.868803	93.3206	0.930987	0.0621839	27.9817	23.55	32.7	9.15	1.65	1.65	0	0	9.52839	5.39519	5.96341	0.568217
26	15	2.67	MVCT2	__Lung_DC	0.945405	0.896463	31.3238	2.14889	2.14889	2.61871	1.38107	10.4976	6.11537	4.68541	3.83793	1.41162	1.52472	-0.113103	-8.0123	36.45	36.75	-0.3	-0.823045	1.5	1.5	0	0	16.5699	16.4803	0.0895551	0.54047	-0.0142646	-0.106851	13.35	13.3643	0	44.7	44.7	0	0.9	0.9	0	0	0.755894	8.8141	8.88124	0.0671327
26	15	2.67	MVCT2	__Esophagus_DC	0.550991	0.380254	21.4939	3.45429	3.45429	3.64904	2.18366	12.8313	9.33614	5.10572	7.35665	0	0	0		20.25	19.95	0.3	1.48148	2.1	1.95	7.14286	0.15	6.37501	5.70105	0.673963	10.572	0.365214	15.4606	2.36222	1.99701	6.21469	24.9	26.55	1.65	1.8	1.95	7.69231	0.15	6.81866	6.70022	7.19052	0.490298
26	15	2.67	MVCT2	__SpinalCanal_DC	0.865161	0.762365	4.30589	1.44322	1.44322	1.58413	1.49839	2.92199	2.65247	1.75788	2.16792	0	0	0	0	19.35	18.75	-0.6	-3.10078	1.05	1.05	0	0	7.702	7.49008	-0.21192	-2.75149	-0.746493	-60.5732	1.23238	0.48589	-7.14286	21.45	23.1	-1.65	0.06	0.9	-93.3333	-0.84	1.52774	6.21511	6.12159	0.0935221
26	15	2.67	MVCT3	__Breast_DC	0.950757	0.906137	14.4371	1.67642	1.67642	1.92326	0.976562	7.20503	4.97951	2.97746	3.7302	91.3817	91.1597	0.221929	0.24286	41.7	41.85	-0.15	-0.359712	33.45	33.15	0.896861	0.3	100	100	-1.42109e-14	0	-1.42109e-14	0	100	100	-1.70648	44.7	43.95	-0.75	25.05	25.2	0.595238	0.15	0.0495299	39.7715	39.7912	0.0197085
26	15	2.67	MVCT3	__LN_AX_DC
26	15	2.67	MVCT3	__LN_IMN_DC	0.589278	0.417714	13.6663	2.57567	2.57567	3.09312	2.18366	9.08632	6.63879	4.10311	9.55364	96.5348	95.5304	1.00447	1.04053	43.05	43.95	-0.9	-2.09059	37.95	37.2	1.97628	0.75	100	100	-1.42109e-14	-1.11022e-14	-1.42109e-14	-1.11022e-14	100	100	-4.3771	46.5	44.55	-1.95	28.5	36.9	22.7642	8.4	-0.238766	40.6202	40.5235	-0.0967564
26	15	2.67	MVCT3	__LN_Sclav_DC	0.778448	0.637261	9.72719	2.17765	2.17765	2.32635	2.18366	5.69698	4.1432	2.80289	2.38896	95.7979	98.2904	-2.49259	-2.60192	41.55	41.55	0	0	37.2	38.1	-2.41935	-0.9	100	100	1.42109e-14	0	1.42109e-14	0	100	100	0	42.6	42.6	0	35.55	29.55	-20.3046	-6	-0.502915	39.8892	39.6896	-0.199605
26	15	2.67	MVCT3	__CTV_sein_DC	0.885648	0.794765	15.1148	2.98062	2.98062	3.14891	3.08816	7.10948	5	3.69947	2.93504	99.7722	91.1662	8.60594	8.62559	41.85	41.85	0	0	38.85	33.15	14.6718	5.7	100	100	2.84217e-14	2.22045e-14	2.84217e-14	2.22045e-14	100	100	-1.70648	44.7	43.95	-0.75	25.05	36	30.4167	10.95	1.25814	39.7719	40.2787	0.506763
26	15	2.67	MVCT3	__CTVN_cmisus_DC	0.741339	0.58899	13.6663	2.29731	2.29731	2.41255	2.18366	6.21891	4.36732	3.11944	12.2479	95.9085	97.5721	-1.66365	-1.73462	42.3	42.9	-0.6	-1.41844	37.35	37.95	-1.60643	-0.6	100	100	0	0	0	0	100	100	-4.3771	46.5	44.55	-1.95	28.5	29.55	3.5533	1.05	-0.735821	40.1131	39.8201	-0.293005
26	15	2.67	MVCT3	__CTVT_DC	0.824032	0.700727	6.41969	2.16235	2.16235	2.35063	2.18366	5.09447	4.63776	2.76191	3.08104	99.9632	99.9815	-0.0182241	-0.0182308	41.25	41.25	0	0	39.15	39.15	0	0	100	100	0	0	0	0	100	100	0	41.7	41.7	0	37.95	38.1	0.393701	0.15	-0.0245809	40.1884	40.1785	-0.00987624
26	15	2.67	MVCT3	__PTV_sein_DC	0.941866	0.89012	14.4371	2.03819	2.03819	2.33975	1.38107	7.53623	5.4856	3.27129	2.40402	96.0103	95.5238	0.486475	0.506691	42	42	0	0	36.75	36.6	0.408163	0.15	100	100	1.42109e-14	2.22045e-14	1.42109e-14	2.22045e-14	100	100	-3.7415	45.75	44.1	-1.65	30.75	28.2	-9.04255	-2.55	0.0629168	40.099	40.1243	0.0252449
26	15	2.67	MVCT3	__PTVN_cmisus_DC	0.830764	0.710519	14.6432	2.70335	2.70335	2.88519	2.68397	7.02694	5.45604	3.5966	8.00209	76.6097	77.5645	-0.954803	-1.24632	42.45	42.45	0	0	31.05	30.75	0.966184	0.3	100	99.9947	0.00529311	0.00529311	0.0721186	0.0721186	100	99.9279	0	46.5	46.5	0	16.95	22.2	23.6486	5.25	-0.114305	38.8696	38.8253	-0.0443791
26	15	2.67	MVCT3	__PTVT_DC	0.891399	0.804075	8.71023	1.94956	1.94956	2.12864	1.95312	4.73946	3.91965	2.60133	3.35559	99.5887	99.988	-0.399283	-0.400932	41.25	41.25	0	0	38.85	39.15	-0.772201	-0.3	100	100	2.84217e-14	4.44089e-14	2.84217e-14	4.44089e-14	100	100	0	41.85	41.85	0	37.95	37.35	-1.60643	-0.6	-0.175467	40.2028	40.1324	-0.070419
26	15	2.67	MVCT3	__Heart_DC	0.901686	0.820972	16.3572	2.73617	2.73617	2.83386	2.18366	7.9465	5.57185	3.71585	6.92171	0	0	0		13.8	11.25	2.55	18.4783	1.95	1.95	0	0	0.69904	0.0603208	0.638719	91.3709	0.238258	99.781	0.238781	0.000523013	25.4335	19.35	25.95	6.6	1.65	1.65	0	0	7.35278	4.98399	5.37953	0.395545
26	15	2.67	MVCT3	__Lung_DC	0.94732	0.899912	25.2251	2.34299	2.34299	2.89505	1.38107	12.5381	7.70274	4.84067	4.62433	0.626489	0.675684	-0.0491952	-7.85252	33	33.15	-0.15	-0.454545	1.5	1.35	10	0.15	13.9635	13.9586	0.00490965	0.0351605	-0.100354	-0.920936	10.8969	10.9973	-2.0202	45.45	44.55	-0.9	0.9	0.9	0	0	0.612975	8.05078	8.10044	0.0496537
26	15	2.67	MVCT3	__Esophagus_DC	0.570955	0.399536	14.0351	2.98634	2.98634	3.52777	2.5	10.7422	8.26068	4.69612	6.16978	0.0619408	0.0748192	-0.0128784	-20.7914	25.95	25.65	0.3	1.15607	1.95	1.95	0	0	11.1906	13.1654	-1.97477	-17.6466	-0.944083	-13.7358	6.87314	7.81722	0.740741	40.2	40.5	0.3	1.65	1.65	0	0	-15.6585	8.33645	7.20781	-1.12863
26	15	2.67	MVCT3	__SpinalCanal_DC	0.832651	0.713284	4.16253	1.26966	1.26966	1.40285	1.32321	2.69261	2.48016	1.58021	1.18928	0	0	0	0	20.25	20.85	0.6	2.96296	1.05	1.05	0	0	10.0538	12.0767	2.02285	20.1201	0.816216	34.0751	2.39534	3.21156	0	24.15	24.15	0	0.07	1.05	-93.3333	-0.98	6.49843	6.74667	6.33499	0.411675
27	25	2	MVCT1	__Breast_DC	0.934162	0.876459	17.6863	2.07188	2.07188	2.27679	1.38107	8.49524	5.94019	3.52415	5.80868	92.5033	92.7926	-0.289311	-0.312757	52.75	52.75	0	0	44	44	0	0	100	100	0	0	0	0	100	100	0	56.25	56.25	0	32.25	32.75	1.52672	0.5	-0.0219133	49.9472	49.9363	-0.0109427
27	25	2	MVCT1	__LN_AX_DC
27	25	2	MVCT1	__LN_IMN_DC	0.522034	0.353211	13.8107	2.61414	2.61414	2.84324	2.18366	8.22574	5.83022	3.71379	10.6196	91.3945	87.3431	4.05138	4.43285	54.75	54.75	0	0	41.25	41	0.606061	0.25	100	100	0	0	0	0	100	100	-0.44843	56	55.75	-0.25	35.25	34.75	-1.43885	-0.5	0.325237	50.3425	50.5068	0.164266
27	25	2	MVCT1	__LN_Sclav_DC	0.690952	0.527828	12.1966	2.69715	2.69715	3.0979	2.68397	7.99522	6.44484	3.8186	2.48141	99.8524	98.9302	0.922226	0.923588	51.75	51.75	0	0	48.5	48	1.03093	0.5	100	100	1.42109e-14	2.22045e-14	1.42109e-14	2.22045e-14	100	100	0.469484	53	53.25	0.25	43.25	46.75	7.48663	3.5	0.365313	49.9916	50.1749	0.183295
27	25	2	MVCT1	__CTV_sein_DC	0.926589	0.863219	17.6863	2.22885	2.22885	2.40557	1.38107	8.34375	5.82293	3.49204	5.50475	98.1036	98.4172	-0.313668	-0.319732	52.75	53	-0.25	-0.473934	47.5	47.75	-0.526316	-0.25	100	100	0	0	0	0	100	100	0	56.25	56.25	0	38.5	37.5	-2.66667	-1	-0.0694046	50.3672	50.3323	-0.0349329
27	25	2	MVCT1	__CTVN_cmisus_DC	0.673885	0.508165	16.6303	2.58438	2.58438	2.71966	2.18366	7.56696	5.82293	3.50219	8.31178	97.7278	98.3735	-0.645727	-0.660741	53.5	53	0.5	0.934579	47.25	47.75	-1.0582	-0.5	100	100	1.42109e-14	0	1.42109e-14	0	100	100	-0.44843	56	55.75	-0.25	42.25	34.75	-21.5827	-7.5	0.284626	50.115	50.2581	0.143047
27	25	2	MVCT1	__CTVT_DC	0.791652	0.655152	8.96176	3.09267	3.09267	3.12534	2.92969	6.35388	5.82293	3.57961	4.01182	100	100	0	0	51.25	51.25	0	0	49	49	0	0	100	100	0	1.11022e-14	0	1.11022e-14	100	100	-0.956938	52.75	52.25	-0.5	48.25	48.25	0	0	0.0585071	50.2759	50.3054	0.0294322
27	25	2	MVCT1	__PTV_sein_DC	0.928942	0.867313	19.5556	2.30428	2.30428	2.53495	1.38107	8.43207	5.94019	3.69417	4.8648	92.7676	92.5181	0.24948	0.26893	52.75	52.75	0	0	42.25	40.25	4.73373	2	100	100	0	0	0.00409744	0.00409744	100	99.9959	0	56.25	56.25	0	18.25	22.75	19.7802	4.5	0.210337	49.7526	49.8574	0.104869
27	25	2	MVCT1	__PTVN_cmisus_DC	0.789958	0.652835	14.219	3.12975	3.12975	3.34944	2.85611	8.26068	6.6631	4.07369	4.68505	81.4251	74.2089	7.21624	8.86243	53.25	53	0.25	0.469484	38.75	36.75	5.16129	2	100	100	-2.84217e-14	-2.22045e-14	-2.84217e-14	-2.22045e-14	100	100	0	56.75	56.75	0	28.5	26	-9.61538	-2.5	1.00668	48.4002	48.8924	0.492188
27	25	2	MVCT1	__PTVT_DC	0.828291	0.706908	10.0645	3.18936	3.18936	3.31266	3.08816	6.55098	5.8768	3.78542	4.13575	99.6154	98.3709	1.24456	1.24937	51.5	51.75	-0.25	-0.485437	48.75	48	1.53846	0.75	100	100	1.42109e-14	1.11022e-14	1.42109e-14	1.11022e-14	100	100	0	53	53	0	42.5	45.5	6.59341	3	0.119869	50.2691	50.3294	0.0603293
27	25	2	MVCT1	__Heart_DC	0.92708	0.864072	22.2522	2.62912	2.62912	2.70893	2.18366	6.21891	5.09447	3.42605	4.96826	0	0	0		14.75	15.75	-1	-6.77966	1.5	1.5	0	0	1.2331	1.53748	-0.304386	-24.6847	-0.188091	-28.1169	0.668958	0.857049	-6.08108	39.25	37	-2.25	1.5	1.25	-20	-0.25	-4.78143	4.42939	4.22726	-0.202124
27	25	2	MVCT1	__Lung_DC	0.946726	0.898841	17.8507	1.64738	1.64738	1.64825	0.976562	4.95533	3.31939	2.58029	2.34255	0.504968	0.506657	-0.00168926	-0.334528	41.5	41.5	0	0	1.5	1.5	0	0	16.7075	16.4914	0.216143	1.29369	0.12029	0.91361	13.1664	13.0461	-2.36967	54	52.75	-1.25	1.5	1.5	0	0	1.45902	9.61713	9.75952	0.142393
27	25	2	MVCT1	__Esophagus_DC	0.682192	0.517672	12.6785	2.32436	2.32436	2.43435	2.18366	6.14251	4.88281	3.03195	4.32772	0.00785978	0.226183	-0.218323	-2777.73	36	37	-1	-2.77778	1.25	1.25	0	0	16.3562	16.0228	0.333406	2.03841	0.45615	3.74184	12.1905	11.7344	-5.72917	50.75	48	-2.75	1.25	1.25	0	0	4.07652	7.91142	8.24763	0.336217
27	25	2	MVCT1	__SpinalCanal_DC	0.880989	0.787292	4.25433	1.25252	1.25252	1.39489	1.3532	2.79651	2.55132	1.5902	1.33431	0	0	0	0	11.75	11.75	0	0	1	1	0	0	0.00927214	0.00533789	-0.00393425	-42.4309	-0.00393425	-42.4309	0.00927214	0.00533789	-4.28571	16.75	17.5	-0.75	0.04	1	-96	-0.96	2.89938	4.88718	4.74948	0.137705
27	25	2	MVCT2	__Breast_DC	0.94467	0.895143	16.3572	1.98847	1.98847	2.11311	1.38107	6.65945	4.83902	2.97643	5.42214	95.4528	94.5988	0.853957	0.894638	52.5	52.5	0	0	45.5	44.75	1.64835	0.75	100	100	0	0	0	0	100	100	0	56	56	0	29.5	29.75	0.840336	0.25	0.103969	49.9411	49.9931	0.0519774
27	25	2	MVCT2	__LN_AX_DC
27	25	2	MVCT2	__LN_IMN_DC	0.63053	0.460419	6.41969	1.98699	1.98699	2.11069	2.18366	4.1432	3.77585	2.43813	2.81131	95.5735	92.951	2.62254	2.744	54.5	54.5	0	0	46.25	46	0.540541	0.25	100	100	0	0	0	0	100	100	0	56	56	0	43.25	44.25	2.25989	1	1.12274	50.5585	51.1326	0.574087
27	25	2	MVCT2	__LN_Sclav_DC	0.709264	0.549503	15.4783	2.94182	2.94182	3.11816	2.76213	6.49111	5.4856	3.69333	5.47659	99.3302	96.6105	2.71969	2.73803	53	53	0	0	48.5	46.75	3.60825	1.75	100	100	0	2.22045e-14	0	2.22045e-14	100	100	0.458716	54.25	54.5	0.25	41	44.25	7.34463	3.25	0.5778	50.6101	50.9042	0.294124
27	25	2	MVCT2	__CTV_sein_DC	0.938189	0.883575	13.6444	2.08578	2.08578	2.18558	1.38107	6.44484	4.73946	2.92769	5.83388	99.0672	98.7897	0.277454	0.280067	52.5	52.5	0	0	48.25	48	0.518135	0.25	100	100	1.42109e-14	2.22045e-14	1.42109e-14	2.22045e-14	100	100	0	56	56	0	41	42	2.38095	1	0.0247156	50.2183	50.2307	0.0124148
27	25	2	MVCT2	__CTVN_cmisus_DC	0.696626	0.53448	10.9712	2.62936	2.62936	2.68037	2.68397	5.4856	4.73946	3.10972	6.32076	98.704	96.2743	2.42977	2.46167	53.5	53.25	0.25	0.46729	48	46.5	3.125	1.5	100	100	-1.42109e-14	-2.22045e-14	-1.42109e-14	-2.22045e-14	100	100	0	56	56	0	40.75	44.25	7.9096	3.5	0.564141	50.6549	50.9423	0.287386
27	25	2	MVCT2	__CTVT_DC	0.641118	0.471799	11.1284	4.65614	4.65614	4.88678	4.78924	9.32678	8.52158	5.50532	7.96952	100	100	-1.42109e-14	-1.42109e-14	50.75	50.75	0	0	49	48.75	0.510204	0.25	100	100	-1.42109e-14	-2.22045e-14	-1.42109e-14	-2.22045e-14	100	100	-0.97561	51.75	51.25	-0.5	48.25	49	1.53061	0.75	0.207977	49.8152	49.919	0.10382
27	25	2	MVCT2	__PTV_sein_DC	0.941858	0.890105	14.8493	2.16953	2.16953	2.30717	1.38107	7.0118	5.03224	3.13656	5.24852	96.1784	95.3407	0.837624	0.870907	52.5	52.5	0	0	46.25	45.25	2.16216	1	100	100	0	0	0	0	100	100	0	56	56	0	28	29.25	4.2735	1.25	0.155864	49.9795	50.0575	0.0780216
27	25	2	MVCT2	__PTVN_cmisus_DC	0.80623	0.675364	12.4761	3.01758	3.01758	3.17892	2.92969	6.41969	5.4856	3.62188	5.09178	80.0255	70.5997	9.42579	11.7785	53.25	53.25	0	0	40	35.75	10.625	4.25	100	100	1.42109e-14	2.22045e-14	0.00770045	0.00770045	100	99.9923	0	57.25	57.25	0	19.75	30	34.1667	10.25	2.13648	48.2419	49.2951	1.05318
27	25	2	MVCT2	__PTVT_DC	0.731676	0.576884	12.3133	4.4459	4.4459	4.79229	4.36732	9.47891	8.56404	5.49925	8.18537	100	99.9486	0.0514359	0.0514359	51	51	0	0	49	48.5	1.02041	0.5	100	100	0	0	0	0	100	100	-0.956938	52.75	52.25	-0.5	46.75	47.75	2.09424	1	0.230284	49.8824	49.9975	0.115136
27	25	2	MVCT2	__Heart_DC	0.893732	0.80788	25.2183	3.4865	3.4865	3.75065	3.17249	8.62978	6.97202	4.58692	5.96704	0	0	0		15	19.5	-4.5	-30	1.75	1.5	14.2857	0.25	1.31438	2.92975	-1.61538	-122.901	-1.13539	-156.684	0.724634	1.86002	-6.71141	39.75	37.25	-2.5	1.5	1.5	0	0	-11.7022	5.00987	4.48502	-0.524848
27	25	2	MVCT2	__Lung_DC	0.94756	0.900346	19.3627	1.79087	1.79087	1.79793	0.976562	5.57185	3.97325	2.75777	1.83131	0.295558	0.258867	0.0366914	12.4143	40	39.75	0.25	0.625	1.75	1.75	0	0	17.7901	17.1406	0.649471	3.65075	0.491757	3.47313	14.1589	13.6671	0	51.75	51.75	0	1.5	1.5	0	0	2.58674	9.80752	10.068	0.260432
27	25	2	MVCT2	__Esophagus_DC	0.472869	0.309646	21.8767	3.85803	3.85803	4.09997	2.92969	13.5138	10.3022	5.7968	3.39847	0	0	0		21.5	31.75	-10.25	-47.6744	0	0		0	5.21883	15.1319	-9.91307	-189.948	-8.34849	-306.182	2.72664	11.0751	-46.7213	44.75	30.5	-14.25	1.5	1.5	0	0	-27.6064	7.68564	6.02292	-1.66271
27	25	2	MVCT2	__SpinalCanal_DC	0.839364	0.723193	7.02284	1.40316	1.40316	1.52679	1.47921	3.00052	2.6187	1.74692	0.749198	0	0	0	0	10.75	11	0.25	2.32558	1	1	0	0	0.00959877	0.0491991	0.0396004	412.557	0.0396004	412.557	0.00959877	0.0491991	10.5263	15.75	14.25	1.5	0.04	1	-96	-0.96	-0.151357	4.70916	4.7163	-0.00713844
27	25	2	MVCT3	__Breast_DC	0.923113	0.857205	25.0965	2.19433	2.19433	2.75946	1.38107	11.5112	7.7644	4.7216	9.69054	93.782	93.5717	0.210333	0.224279	52.25	52.25	0	0	43	42.5	1.16279	0.5	100	100	-2.84217e-14	-2.22045e-14	-2.84217e-14	-2.22045e-14	100	100	0	56.5	56.5	0	29.25	29.75	1.68067	0.5	-0.00243076	49.7949	49.7937	-0.00121036
27	25	2	MVCT3	__LN_AX_DC
27	25	2	MVCT3	__LN_IMN_DC	0.503251	0.33623	7.25648	2.50873	2.50873	2.70341	2.68397	5.4856	4.88281	3.09628	3.48563	99.0991	96.8637	2.23541	2.25573	54.75	55.25	-0.5	-0.913242	48.5	46.5	4.12371	2	100	100	2.84217e-14	3.33067e-14	2.84217e-14	3.33067e-14	100	100	-2.22222	57.5	56.25	-1.25	40.5	44.5	8.98876	4	0.615178	51.6328	51.9524	0.319599
27	25	2	MVCT3	__LN_Sclav_DC	0.738954	0.585985	13.3976	3.0291	3.0291	3.12536	2.76213	7.04209	5.84115	3.76589	2.61988	99.7932	99.4773	0.315946	0.316601	53.75	53.25	0.5	0.930233	49.25	48.75	1.01523	0.5	100	100	2.84217e-14	2.22045e-14	2.84217e-14	2.22045e-14	100	100	0	54.75	54.75	0	46.25	43.5	-6.32184	-2.75	0.288974	51.2476	51.3961	0.148521
27	25	2	MVCT3	__CTV_sein_DC	0.919846	0.851587	24.305	2.26144	2.26144	2.77883	1.38107	11.1712	7.34395	4.65109	9.69477	98.8905	99.1317	-0.24121	-0.243917	52.25	52.25	0	0	48	48.25	-0.520833	-0.25	100	100	-1.42109e-14	-1.11022e-14	-1.42109e-14	-1.11022e-14	100	100	0	56.5	56.5	0	39.25	40.75	3.68098	1.5	-0.108447	50.2412	50.1868	-0.0544262
27	25	2	MVCT3	__CTVN_cmisus_DC	0.704328	0.543601	11.4117	2.7787	2.7787	2.82889	2.68397	6.13061	5.25895	3.36493	2.65448	99.6818	99.4108	0.270923	0.271788	54	54	0	0	49	48.5	1.02041	0.5	100	100	-2.84217e-14	-2.22045e-14	-2.84217e-14	-2.22045e-14	100	100	-2.22222	57.5	56.25	-1.25	45.75	43.5	-5.17241	-2.25	0.259787	51.3517	51.4854	0.133753
27	25	2	MVCT3	__CTVT_DC	0.677824	0.512658	10.1948	3.90902	3.90902	4.13701	3.97325	8.20853	7.30022	4.65604	7.24446	100	100	2.84217e-14	2.84217e-14	50.75	50.75	0	0	49.25	49.25	0	0	100	100	2.84217e-14	2.22045e-14	2.84217e-14	2.22045e-14	100	100	0	51.25	51.25	0	49	48.75	-0.512821	-0.25	-0.0184762	49.9607	49.9515	-0.00922915
27	25	2	MVCT3	__PTV_sein_DC	0.921898	0.855113	24.2264	2.34948	2.34948	2.95044	1.38107	12.3524	7.9465	4.92125	11.2801	97.692	97.8336	-0.141571	-0.144916	52.75	52.75	0	0	47.25	47.25	0	0	100	100	0	0	0	0	100	100	0	56.5	56.5	0	37.75	31.25	-20.8	-6.5	-0.0892719	50.1974	50.1526	-0.0447722
27	25	2	MVCT3	__PTVN_cmisus_DC	0.804903	0.673504	11.2191	3.27536	3.27536	3.36301	3.08816	6.97619	5.8768	3.88264	3.30782	86.6752	81.3908	5.28445	6.09684	54	54	0	0	42	40.25	4.16667	1.75	100	100	0	0	0	0	100	100	0	57.5	57.5	0	31	29.25	-5.98291	-1.75	0.803417	49.6832	50.0856	0.402396
27	25	2	MVCT3	__PTVT_DC	0.748909	0.598604	13.8747	3.88511	3.88511	4.16088	3.97325	8.45629	7.57792	4.77781	7.48743	100	100	-1.42109e-14	-1.42109e-14	51	51	0	0	49	49	0	0	100	100	-1.42109e-14	-2.22045e-14	-1.42109e-14	-2.22045e-14	100	100	-0.480769	52.25	52	-0.25	48.25	48.25	0	0	-0.00890666	50.0361	50.0317	-0.00445615
27	25	2	MVCT3	__Heart_DC	0.888449	0.799287	29.1816	3.38635	3.38635	3.97078	3.08816	12.1791	7.9465	5.3561	8.88726	0	0	0		12.75	20.25	-7.5	-58.8235	1.5	1.5	0	0	0.824579	3.01598	-2.1914	-265.76	-1.56131	-313.443	0.498115	2.05942	-27.5862	46.25	36.25	-10	1.5	1.5	0	0	-23.647	4.80554	3.8865	-0.919041
27	25	2	MVCT3	__Lung_DC	0.953086	0.910377	17.5471	1.72911	1.72911	1.91627	1.38107	5.8768	4.3183	2.78621	3.9887	0.559252	0.569942	-0.0106902	-1.91151	43.25	43.25	0	0	1.75	1.75	0	0	21.0452	20.4506	0.594596	2.82533	0.536593	3.10073	17.3054	16.7688	-0.921659	54.75	54.25	-0.5	1.5	1.5	0	0	1.40214	10.9237	11.0791	0.155344
27	25	2	MVCT3	__Esophagus_DC	0.550346	0.379639	20.9661	3.12482	3.12482	3.32299	2.18366	12.6996	7.56916	4.92648	12.3566	0.00998403	0.0310945	-0.0211105	-211.443	31.75	36.25	-4.5	-14.1732	0	0		0	15.9545	18.7293	-2.7748	-17.392	-3.10902	-27.2679	11.4018	14.5108	-1.04167	48.5	48	-0.5	1.5	1.5	0	0	3.21468	8.03223	8.29902	0.266787
27	25	2	MVCT3	__SpinalCanal_DC	0.835094	0.716877	5.58724	1.44643	1.44643	1.59969	1.5036	3.08169	2.72794	1.81429	1.78753	0	0	0	0	14.75	14.75	0	0	0	0	0	0	1.01709	0.836327	-0.180762	-17.7725	-0.197719	-87.0368	0.227167	0.0294481	-9.89011	20.5	22.75	-2.25	0.05	1.25	-96	-1.2	6.4549	4.84613	4.55228	0.293845
28	15	2.67	MVCT1	__Breast_DC	0.911187	0.836863	30.1654	3.13357	3.13357	3.5898	1.73738	14.6018	9.3561	6.08535	8.15703	96.4466	95.8679	0.578657	0.599976	42.15	42.15	0	0	37.2	36.75	1.20968	0.45	100	100	0	0	0	0	100	100	-1.01695	44.7	44.25	-0.45	25.5	26.25	2.85714	0.75	0.0635849	39.9579	39.9833	0.0254234
28	15	2.67	MVCT1	__LN_AX_DC
28	15	2.67	MVCT1	__LN_IMN_DC	0.60703	0.435781	10.7901	2.52179	2.52179	2.55725	2.45703	5.75418	4.73386	3.09367	1.94514	93.857	95.2191	-1.3621	-1.45125	42.3	42.15	0.15	0.35461	37.35	37.65	-0.803213	-0.3	100	100	-1.42109e-14	-2.22045e-14	-1.42109e-14	-2.22045e-14	100	100	0.344828	43.35	43.5	0.15	36.6	32.25	-13.4884	-4.35	-0.0275126	39.9655	39.9545	-0.0109925
28	15	2.67	MVCT1	__LN_Sclav_DC	0.774184	0.631566	9.63931	2.59303	2.59303	2.76615	2.74705	5.57109	5	3.18144	1.53427	94.9198	94.4781	0.441672	0.465311	41.55	41.7	-0.15	-0.361011	37.5	37.2	0.8	0.3	100	100	1.42109e-14	2.22045e-14	1.42109e-14	2.22045e-14	100	100	0	42.6	42.6	0	34.05	32.25	-5.5814	-1.8	-0.0450853	39.8017	39.7837	-0.0179366
28	15	2.67	MVCT1	__CTV_sein_DC	0.905988	0.828133	30.1654	3.18063	3.18063	3.61079	1.73738	14.2314	8.96649	5.94772	6.16606	98.2916	98.1956	0.0959916	0.0976601	42	42	0	0	38.25	38.25	0	0	100	100	0	0	0	0	100	100	-1.01695	44.7	44.25	-0.45	29.55	26.7	-10.6742	-2.85	0.0225813	40.0326	40.0416	0.0090419
28	15	2.67	MVCT1	__CTVN_cmisus_DC	0.748486	0.598065	10.7901	2.55017	2.55017	2.65226	2.74705	5.49409	4.91406	3.07253	2.25298	94.7213	94.5283	0.193018	0.203775	41.85	41.7	0.15	0.358423	37.35	37.2	0.401606	0.15	100	100	-1.42109e-14	-2.22045e-14	-1.42109e-14	-2.22045e-14	100	100	0.344828	43.35	43.5	0.15	34.05	32.25	-5.5814	-1.8	-0.0235208	39.825	39.8156	-0.00936495
28	15	2.67	MVCT1	__CTVT_DC	0.471333	0.308329	17.8561	7.64156	7.64156	8.06157	7.42866	16.1753	14.9455	9.17851	14.5858	100	99.533	0.466992	0.466992	40.5	40.5	0	0	38.55	38.4	0.389105	0.15	100	100	0	0	0	0	100	100	-0.735294	41.1	40.8	-0.3	37.65	38.25	1.56863	0.6	0.431837	39.5743	39.746	0.171638
28	15	2.67	MVCT1	__PTV_sein_DC	0.911517	0.83742	30.2653	3.32834	3.32834	3.73552	1.73738	13.9818	9.23959	6.00774	5.68296	93.6749	93.1427	0.532194	0.568128	42	41.85	0.15	0.357143	34.95	34.65	0.858369	0.3	99.9984	100	-0.00164235	-0.00164237	-0.0350758	-0.0350881	99.9649	100	0	44.7	44.7	0	23.85	15.75	-51.4286	-8.1	0.0565958	39.7467	39.7692	0.0225077
28	15	2.67	MVCT1	__PTVN_cmisus_DC	0.858177	0.751585	13.2884	2.69606	2.69606	2.71003	2.74705	5.64865	4.6198	3.18585	0.583767	75.6242	73.7197	1.90455	2.51844	41.7	41.7	0	0	32.55	33	-1.38249	-0.45	100	100	0	0	0	0	100	100	0	43.5	43.5	0	26.7	20.55	-29.927	-6.15	0.0408413	38.8295	38.8454	0.015865
28	15	2.67	MVCT1	__PTVT_DC	0.554292	0.383406	17.8983	8.05524	8.05524	8.58906	7.92031	16.4483	15.1532	9.6487	15.725	99.6229	99.5236	0.0992236	0.0995992	40.5	40.5	0	0	38.55	38.4	0.389105	0.15	100	100	0	0	0	0	100	100	-0.732601	41.25	40.95	-0.3	37.5	37.65	0.398406	0.15	0.228486	39.6341	39.7248	0.0907657
28	15	2.67	MVCT1	__Heart_DC	0.908078	0.831633	31.1172	3.84617	3.84617	3.94769	2.78554	10.7281	8.44645	5.21668	4.29113	0	0	0		15.15	15.45	-0.3	-1.9802	1.65	1.8	-9.09091	-0.15	1.40302	1.42785	-0.0248253	-1.76942	-0.00445519	-0.584434	0.762309	0.766765	-11.9816	36.45	32.55	-3.9	1.5	1.35	-11.1111	-0.15	-2.86559	5.31565	5.16757	-0.148081
28	15	2.67	MVCT1	__Lung_DC	0.950419	0.905523	24.5171	2.09341	2.09341	2.5284	1.22852	9.29704	5.70493	4.14573	2.2929	0.715237	0.775856	-0.0606191	-8.47539	33.9	34.2	-0.3	-0.884956	2.25	2.4	-6.66667	-0.15	14.0497	14.5767	-0.527053	-3.75135	-0.460485	-4.10175	11.2266	11.687	0	42.6	42.6	0	1.8	1.5	-20	-0.3	-1.83078	8.95421	8.79322	-0.160985
28	15	2.67	MVCT1	__Esophagus_DC	0.655757	0.487826	15.4002	3.08097	3.08097	3.10701	2.62352	8.68692	6.63184	3.99588	6.6231	0	0	0		29.1	28.05	1.05	3.60825	1.65	1.65	0	0	20.9256	17.8739	3.05166	14.5834	1.2001	9.39377	12.7755	11.5754	-2.58621	35.7	34.8	-0.9	1.5	1.35	-11.1111	-0.15	13.4499	8.07767	9.33293	1.25527
28	15	2.67	MVCT1	__SpinalCanal_DC	0.869847	0.769672	5.01131	1.56668	1.56668	1.73384	1.83248	3.18232	2.98142	1.93722	2.63577	0	0	0	0	15.15	15.9	0.75	4.9505	0.6	0.6	0	0	0.934057	1.2704	0.336345	36.009	0.065532	45.0007	0.145625	0.211157	0	21.6	21.6	0	0.04	0.6	-93.3333	-0.56	7.89239	5.46071	5.06125	0.399454
28	15	2.67	MVCT2	__Breast_DC	0.932165	0.872948	30.839	2.81536	2.81536	3.48949	1.22852	15.2208	9.74867	6.29149	6.19043	98.9474	98.5543	0.39318	0.397363	44.55	44.55	0	0	38.55	38.4	0.389105	0.15	100	100	1.42109e-14	2.22045e-14	1.42109e-14	2.22045e-14	100	100	-0.946372	48	47.55	-0.45	26.4	27	2.22222	0.6	0.0454124	40.1931	40.2114	0.0182609
28	15	2.67	MVCT2	__LN_AX_DC
28	15	2.67	MVCT2	__LN_IMN_DC	0.504645	0.337475	28.5595	3.81127	3.81127	5.08269	2.74705	19.1156	13.4873	7.61361	10.501	83.2834	70.9385	12.3449	14.8227	42.15	42	0.15	0.355872	35.55	33.45	5.90717	2.1	100	100	2.84217e-14	2.22045e-14	2.84217e-14	2.22045e-14	100	100	-0.348432	43.2	43.05	-0.15	31.65	27.15	-16.5746	-4.5	1.72056	38.8082	39.4876	0.679409
28	15	2.67	MVCT2	__LN_Sclav_DC
28	15	2.67	MVCT2	__CTV_sein_DC	0.93011	0.869351	30.811	2.79849	2.79849	3.43722	1.73738	14.1447	8.95563	5.93808	5.92741	99.3211	99.1241	0.196988	0.198334	43.65	43.05	0.6	1.37457	38.55	38.55	0	0	100	100	0	0	0	0	100	100	0.634921	46.95	47.25	0.3	35.25	35.25	0	0	0.178414	39.9813	40.0527	0.0714595
28	15	2.67	MVCT2	__CTVN_cmisus_DC
28	15	2.67	MVCT2	__CTVT_DC
28	15	2.67	MVCT2	__PTV_sein_DC	0.939034	0.885075	31.4207	2.73936	2.73936	3.31191	1.73738	13.7915	8.51537	5.6433	6.57901	95.6652	95.9472	-0.28198	-0.294757	43.2	42.9	0.3	0.694444	36.3	36.75	-1.23967	-0.45	100	100	0	0	0	0	100	100	0.946372	47.1	47.55	0.45	27.3	26.1	-4.5977	-1.2	0.0609387	39.8273	39.8516	0.0242851
28	15	2.67	MVCT2	__PTVN_cmisus_DC
28	15	2.67	MVCT2	__PTVT_DC
28	15	2.67	MVCT2	__Heart_DC	0.886745	0.796533	33.3634	3.8399	3.8399	4.30043	3.68555	10.0752	7.42866	5.54454	6.31046	0.00397156	0	0.00397156	100	17.25	17.55	-0.3	-1.73913	1.95	1.95	0	0	2.1089	2.23938	-0.130479	-6.18706	0.0329531	2.6032	1.26587	1.23292	9.12548	35.85	39.45	3.6	1.65	1.65	0	0	-1.96389	5.62952	5.52109	-0.108428
28	15	2.67	MVCT2	__Lung_DC	0.978907	0.958685	13.9277	1.47286	1.47286	1.49841	1.22852	4.28066	2.78554	2.17502	1.16195	0.125944	0.198795	-0.0728511	-57.844	29.7	30.6	-0.9	-3.0303	2.7	2.7	0	0	10.8929	11.6131	-0.720224	-6.61188	-0.661621	-8.07072	8.19779	8.85941	-3.2967	42.3	40.95	-1.35	1.95	1.95	0	0	-2.16784	8.25236	8.07726	-0.175102
28	15	2.67	MVCT2	__Esophagus_DC	0.728021	0.572353	8.73582	2.37494	2.37494	2.40796	2.45703	5.08628	4.42948	2.83128	1.53578	0	0	0		30.6	30.75	-0.15	-0.490196	2.7	2.55	5.55556	0.15	31.241	29.552	1.68904	5.40647	0.826524	3.88013	21.3014	20.4749	-1.30435	34.95	34.5	-0.45	2.4	2.55	5.88235	0.15	3.80271	11.7408	12.205	0.46412
28	15	2.67	MVCT2	__SpinalCanal_DC	0.820375	0.695453	4.85917	1.94312	1.94312	2.09187	2.06085	3.64547	3.29905	2.30035	1.94404	0	0	0	0	12.45	12.6	0.15	1.20482	1.65	1.65	0	0	0.0155082	0.0112296	-0.00427856	-27.589	0.00192472	20.685	0.00930492	0.0112296	-12.931	15.15	17.4	-2.25	0.11	1.65	-93.3333	-1.54	1.64408	6.31114	6.20906	0.102082
28	15	2.67	MVCT3	__Breast_DC	0.926224	0.862586	26.2923	2.67343	2.67343	2.91232	1.73738	11.9903	7.11739	4.78836	10.5581	95.9522	96.1696	-0.217337	-0.226505	41.85	41.85	0	0	36.75	36.9	-0.408163	-0.15	100	100	-2.84217e-14	-2.22045e-14	-2.84217e-14	-2.22045e-14	100	100	0	44.1	44.1	0	27.45	25.35	-8.28402	-2.1	-0.0647801	39.9782	39.9523	-0.0258812
28	15	2.67	MVCT3	__LN_AX_DC
28	15	2.67	MVCT3	__LN_IMN_DC	0.336067	0.201971	23.188	3.75548	3.75548	4.14114	3.47477	9.26308	7.76982	5.30911	6.14724	94.7339	96.6945	-1.96059	-2.06958	42.45	42.3	0.15	0.353357	37.5	37.8	-0.8	-0.3	100	100	0	0	0	0	100	100	-0.347222	43.35	43.2	-0.15	36.9	29.25	-26.1538	-7.65	-0.612683	40.2549	40.0098	-0.245133
28	15	2.67	MVCT3	__LN_Sclav_DC	0.726719	0.570746	13.2616	3.36042	3.36042	3.39856	2.78554	8.26583	6.76075	4.1259	7.87228	96.7722	96.7114	0.0607821	0.0628095	41.4	42	-0.6	-1.44928	37.65	37.5	0.398406	0.15	100	100	1.42109e-14	2.22045e-14	1.42109e-14	2.22045e-14	100	100	-0.34965	43.05	42.9	-0.15	33.15	33.6	1.33929	0.45	-0.341782	39.9592	39.8231	-0.136108
28	15	2.67	MVCT3	__CTV_sein_DC	0.92432	0.85929	24.9976	2.66758	2.66758	2.90697	1.73738	11.2097	6.70577	4.68444	9.81184	97.6202	98.446	-0.825802	-0.845933	41.85	41.85	0	0	37.8	38.4	-1.5873	-0.6	100	100	-1.42109e-14	0	-1.42109e-14	0	100	100	0	44.1	44.1	0	31.2	25.35	-23.0769	-5.85	-0.125467	40.0647	40.0144	-0.050205
28	15	2.67	MVCT3	__CTVN_cmisus_DC	0.688669	0.525168	13.2462	3.24264	3.24264	3.31639	2.74705	7.76982	6.58737	4.00249	4.55311	96.3843	96.4538	-0.069454	-0.0720594	41.85	42.15	-0.3	-0.716846	37.65	37.5	0.398406	0.15	100	100	2.84217e-14	3.33067e-14	2.84217e-14	3.33067e-14	100	100	0.347222	43.05	43.2	0.15	33.15	29.25	-13.3333	-3.9	-0.330632	39.9888	39.857	-0.13178
28	15	2.67	MVCT3	__CTVT_DC	0.431986	0.275499	16.7584	7.12007	7.12007	7.75497	7.86634	15.2276	13.9277	8.79489	14.0581	100	99.9891	0.0109385	0.0109385	40.65	40.5	0.15	0.369004	38.85	38.55	0.772201	0.3	100	100	-1.42109e-14	0	-1.42109e-14	0	100	100	0	41.1	41.1	0	38.1	38.4	0.78125	0.3	0.246919	39.651	39.7492	0.0981481
28	15	2.67	MVCT3	__PTV_sein_DC	0.928624	0.866759	27.0003	2.74623	2.74623	3.0048	1.73738	11.4766	7.11739	4.74464	10.0789	92.6212	94.0137	-1.39254	-1.50348	41.85	41.85	0	0	34.2	35.25	-3.07018	-1.05	100	99.9998	0.0001617	0.0001617	0.00161187	0.00161187	99.9998	99.9982	0	44.1	44.1	0	16.95	19.8	14.3939	2.85	-0.275189	39.8277	39.7184	-0.109301
28	15	2.67	MVCT3	__PTVN_cmisus_DC	0.796468	0.661775	15.901	3.38009	3.38009	3.46442	2.78554	7.8848	6.33187	4.14551	3.58347	76.2286	79.5799	-3.3513	-4.39638	41.85	42	-0.15	-0.358423	32.55	33.15	-1.84332	-0.6	100	100	1.42109e-14	0	-0.00950173	-0.00950263	99.9905	100	0	43.35	43.35	0	26.4	19.5	-35.3846	-6.9	-0.673335	39.168	38.9061	-0.261968
28	15	2.67	MVCT3	__PTVT_DC	0.540183	0.370035	19.0287	7.27975	7.27975	7.85585	7.22264	15.7778	14.5634	9.07576	15.0768	100	99.9348	0.0652174	0.0652174	40.65	40.5	0.15	0.369004	38.7	38.7	0	0	100	100	0	0	0	0	100	100	0	41.25	41.25	0	38.1	38.25	0.392157	0.15	0.224874	39.6959	39.7853	0.089467
28	15	2.67	MVCT3	__Heart_DC	0.92175	0.854858	28.9306	3.29429	3.29429	3.2997	2.74705	7.89221	6.03614	4.45697	5.80581	0	0	0		16.65	15.75	0.9	5.40541	1.8	1.8	0	0	1.88568	1.56392	0.32176	17.0633	0.237343	21.9563	1.08098	0.843639	-2.91667	37.05	36	-1.05	1.5	1.5	0	0	0.369735	5.44753	5.46775	0.0202161
28	15	2.67	MVCT3	__Lung_DC	0.95801	0.919404	24.5836	2.02008	2.02008	2.27227	1.22852	7.92031	4.6198	3.76234	4.98954	1.34978	1.38173	-0.0319501	-2.36705	36.3	36.45	-0.15	-0.413223	2.25	2.55	-13.3333	-0.3	14.704	15.6504	-0.946394	-6.43632	-0.788869	-6.59931	11.9538	12.7427	0	43.35	43.35	0	1.8	1.5	-20	-0.3	-3.00305	9.3232	9.05138	-0.271817
28	15	2.67	MVCT3	__Esophagus_DC	0.737902	0.584663	12.4837	2.76025	2.76025	2.86873	2.45703	6.67984	5.64865	3.52359	5.50043	0	0	0		28.8	27.3	1.5	5.20833	1.8	1.65	8.33333	0.15	22.7677	19.4182	3.34949	14.7116	2.13155	15.137	14.0817	11.9502	2.51046	34.95	35.85	0.9	1.5	1.8	16.6667	0.3	13.2753	8.72392	10.0593	1.33541
28	15	2.67	MVCT3	__SpinalCanal_DC	0.800438	0.667275	7.09392	1.66566	1.66566	1.85478	1.86076	3.50849	3.13939	2.10293	7.97335	0	0	0	0	12.9	13.35	0.45	3.48837	0.6	0.6	0	0	0.00435673	0.0104992	0.00614251	140.989	0.00614251	140.989	0.00435673	0.0104992	2.88462	16.05	15.6	0.45	0.04	0.45	-91.1111	-0.41	11.8851	5.2364	4.68016	0.556241
29	25	2	MVCT1	__Breast_DC	0.886318	0.795845	19.9831	2.26613	2.26613	2.54656	1.43631	8.79802	5.71121	3.90577	6.16313	91.9718	92.5396	-0.567879	-0.617449	53.75	54.75	-1	-1.86047	46	46	0	0	100	100	0	0	0	0	100	100	-7.25806	66.5	62	-4.5	34.25	34.25	0	0	-0.250246	49.4852	49.3617	-0.123526
29	25	2	MVCT1	__LN_AX_DC
29	25	2	MVCT1	__LN_IMN_DC	0.526788	0.357578	15.4774	2.66387	2.66387	3.23967	2.69842	10.2546	7.44621	4.22103	15.3092	98.8543	96.4026	2.45168	2.48009	53.25	52.75	0.5	0.938967	47.5	47.25	0.526316	0.25	100	100	0	0	0	0	100	100	0	54.25	54.25	0	45.5	47.25	3.7037	1.75	0.608295	49.9528	50.2585	0.30572
29	25	2	MVCT1	__LN_Sclav_DC	0.699935	0.538385	12.3116	3.13678	3.13678	3.3921	2.88323	8.2204	6.66448	4.14678	5.38164	99.3177	99.7764	-0.458698	-0.46185	52	52	0	0	48	48.25	-0.520833	-0.25	100	100	0	0	0	0	100	100	3.65297	52.75	54.75	2	46.5	46	-1.08696	-0.5	-0.0523123	50.0579	50.0317	-0.0261727
29	25	2	MVCT1	__CTV_sein_DC	0.875349	0.778329	17.8279	2.32344	2.32344	2.5936	2.03125	8.58984	5.66015	3.87091	6.93846	94.2239	94.9389	-0.715004	-0.758835	52.5	53	-0.5	-0.952381	47	47	0	0	100	100	0	0	0	0	100	100	-6.639	64.25	60.25	-4	45	44.5	-1.1236	-0.5	-0.221272	49.4045	49.2954	-0.109077
29	25	2	MVCT1	__CTVN_cmisus_DC	0.835745	0.717836	13.3676	2.38288	2.38288	2.49546	2.27101	6.0136	4.98166	3.07562	1.28401	96.9542	98.8528	-1.89854	-1.95818	51.75	51.75	0	0	46.75	47.75	-2.13904	-1	100	100	0	0	0	0	100	100	0.913242	54.25	54.75	0.5	32.75	32.25	-1.55039	-0.5	-0.158413	49.7355	49.6568	-0.0786628
29	25	2	MVCT1	__CTVT_DC
29	25	2	MVCT1	__PTV_sein_DC	0.888202	0.798887	18.1433	2.39678	2.39678	2.68175	2.03125	9.5456	5.92206	3.98418	6.40624	93.7398	92.6774	1.06241	1.13336	52.75	53.25	-0.5	-0.947867	46.75	46.5	0.534759	0.25	100	100	0	0	0	0	100	100	-5.69106	65	61.5	-3.5	35.25	39.5	10.7595	4.25	-0.0319591	49.3556	49.3398	-0.0157686
29	25	2	MVCT1	__PTVN_cmisus_DC	0.870511	0.770712	15.5537	2.73641	2.73641	2.7557	2.27101	6.96716	5.66015	3.40488	2.3469	87.8563	87.8625	-0.00624561	-0.00710889	51.75	51.75	0	0	42.75	43.75	-2.33918	-1	99.9989	99.9738	0.0251405	0.0251408	0.0319494	0.0319552	99.9821	99.9502	0.904977	54.75	55.25	0.5	13	16.75	22.3881	3.75	-0.0740659	49.1008	49.0644	-0.03634
29	25	2	MVCT1	__PTVT_DC
29	25	2	MVCT1	__Heart_DC	0.927399	0.864626	32.981	2.81656	2.81656	3.1145	2.27101	7.12652	5.49158	4.60084	6.02142	0	0	0		19	23.5	-4.5	-23.6842	2.25	2.25	0	0	2.70212	4.07637	-1.37425	-50.8582	-1.18619	-68.3683	1.73499	2.92118	1.14943	43	43.5	0.5	2	2	0	0	-7.99293	6.38282	5.91041	-0.472415
29	25	2	MVCT1	__Lung_DC	0.942206	0.890728	20.4138	1.8427	1.8427	1.99128	1.43631	5.94264	4.43389	2.86436	3.8259	1.0475	1.10143	-0.0539291	-5.14835	45.75	46	-0.25	-0.546448	2.5	2.5	0	0	31.3126	31.3464	-0.0338359	-0.108059	-0.0688357	-0.256789	26.8063	26.8752	0	54.25	54.25	0	1.75	1.5	-16.6667	-0.25	-0.371055	14.9822	14.9268	-0.0553867
29	25	2	MVCT1	__Esophagus_DC	0.665308	0.498473	28.5627	3.21243	3.21243	4.00579	2.27101	20.4274	11.4417	7.17651	11.4102	0.251953	0	0.251953	100	34.75	33.5	1.25	3.59712	0	1.25	-inf	-1.25	26.707	26.0347	0.672289	2.51728	0.739295	3.11713	23.7171	22.9778	14.0187	46	53.5	7.5	1.25	2	37.5	0.75	6.63794	10.2218	10.9485	0.726757
29	25	2	MVCT1	__SpinalCanal_DC	0.898214	0.815235	5.41485	1.21964	1.21964	1.35489	1.19177	2.849	2.57801	1.57144	2.03783	0	0	0	0	19.75	19.75	0	0	0.75	0.75	0	0	22.277	25.3572	3.08016	13.8266	-0.204673	-12.1587	1.68334	1.47867	-3.06122	23.75	24.5	-0.75	0.03	0.75	-96	-0.72	6.88835	8.50628	7.9581	0.548182
29	25	2	MVCT2	__Breast_DC	0.909684	0.834331	20.386	2.0189	2.0189	2.13931	1.43631	7.7643	5.18458	3.33179	4.94034	94.7215	94.9165	-0.195063	-0.205934	54	54.25	-0.25	-0.462963	46.5	46.5	0	0	100	100	-2.84217e-14	-2.22045e-14	-2.84217e-14	-2.22045e-14	100	100	-4.04858	64.25	61.75	-2.5	36.25	36.25	0	0	-0.00410796	49.6259	49.6239	-0.00203853
29	25	2	MVCT2	__LN_AX_DC
29	25	2	MVCT2	__LN_IMN_DC	0.671273	0.5052	11.1039	1.99563	1.99563	2.3789	2.03125	7.78913	5.09971	3.18993	5.90662	96.7329	98.5142	-1.78133	-1.8415	53.75	53.5	0.25	0.465116	47.25	47.75	-1.0582	-0.5	100	100	0	-1.11022e-14	0	-1.11022e-14	100	100	0	55.25	55.25	0	46.75	47	0.531915	0.25	0.178915	50.4234	50.5138	0.0903768
29	25	2	MVCT2	__LN_Sclav_DC	0.701963	0.540789	12.8963	3.04023	3.04023	3.14499	2.69842	8.4759	5.94264	3.97365	1.8236	92.9528	96.061	-3.10816	-3.3438	51.5	51.5	0	0	45.5	47	-3.2967	-1.5	100	100	0	0	0	0	100	100	2.31481	52.75	54	1.25	45.25	26	-74.0385	-19.25	-0.228685	49.2395	49.1272	-0.112346
29	25	2	MVCT2	__CTV_sein_DC	0.901396	0.820493	20.2336	2.02387	2.02387	2.15975	1.43631	7.56845	5.10211	3.27468	4.69002	96.3028	97.198	-0.895202	-0.92957	52.75	52.75	0	0	47.25	47.25	0	0	100	100	0	0	0	0	100	100	-3.79747	61.5	59.25	-2.25	45.25	42.5	-6.47059	-2.75	-0.0974957	49.5633	49.515	-0.048275
29	25	2	MVCT2	__CTVN_cmisus_DC	0.818015	0.692069	13.2629	2.50355	2.50355	2.52322	2.27101	6.19753	4.98166	3.21756	6.07417	92.8402	96.9692	-4.12905	-4.44748	51.75	51.75	0	0	42.25	47	-11.2426	-4.75	100	100	0	0	0	0	100	100	0	55.25	55.25	0	41	26	-57.6923	-15	-0.59493	49.6596	49.3659	-0.293692
29	25	2	MVCT2	__CTVT_DC
29	25	2	MVCT2	__PTV_sein_DC	0.909764	0.834466	19.9404	2.10136	2.10136	2.22546	1.43631	7.73477	5.10211	3.34133	4.85704	94.3808	95.7023	-1.32145	-1.40013	52.75	53	-0.25	-0.473934	46.5	47	-1.07527	-0.5	100	100	0	0	0	0	100	100	2.75591	61.75	63.5	1.75	37.25	39	4.48718	1.75	-0.146305	49.5152	49.4428	-0.0723375
29	25	2	MVCT2	__PTVN_cmisus_DC	0.850879	0.740461	15.5537	2.85151	2.85151	2.98267	2.27101	7.64654	6.0136	3.76389	5.37631	82.4327	83.2839	-0.851189	-1.03259	52	52	0	0	38	43	-13.1579	-5	99.9553	100	-0.0446977	-0.0447177	-0.0961001	-0.0961926	99.9039	100	0	55.5	55.5	0	22	12.75	-72.549	-9.25	-0.72495	48.9416	48.5893	-0.352248
29	25	2	MVCT2	__PTVT_DC
29	25	2	MVCT2	__Heart_DC	0.892692	0.806183	43.2196	3.21458	3.21458	3.98455	2.5	15.804	7.83629	6.54987	11.5978	0	0	0		16	21.75	-5.75	-35.9375	2	2	0	0	1.67119	3.49239	-1.82119	-108.976	-1.44126	-145.64	0.989601	2.43086	-1.81818	42	41.25	-0.75	1.75	1.75	0	0	-13.1307	6.02245	5.32344	-0.699004
29	25	2	MVCT2	__Lung_DC	0.928394	0.866358	25.1413	1.90155	1.90155	2.13778	1.43631	6.52192	5	3.04874	5.07344	0.909306	1.03975	-0.130439	-14.3449	45.25	45.5	-0.25	-0.552486	2.5	2.5	0	0	29.8471	29.9831	-0.136016	-0.45571	-0.191713	-0.757542	25.3073	25.499	-1.85185	55	54	-1	1.75	1.5	-16.6667	-0.25	-0.58525	14.5898	14.5049	-0.0848899
29	25	2	MVCT2	__Esophagus_DC	0.630348	0.460225	8.64968	2.55929	2.55929	2.58473	2.27101	5.66015	4.87703	3.03758	6.0151	0	0	0		28.25	30.25	-2	-7.07965	1.5	1.25	16.6667	0.25	21.9318	21.4589	0.472931	2.15637	0.142771	0.778556	18.3379	18.1952	-3.73134	34.75	33.5	-1.25	1.25	1.25	0	0	3.04034	8.91635	9.19593	0.279588
29	25	2	MVCT2	__SpinalCanal_DC	0.874884	0.777595	4.62336	1.26082	1.26082	1.40178	1.35443	2.76179	2.55776	1.59675	3.21599	0	0	0	0	19	19.25	0.25	1.31579	0.75	0.75	0	0	19.4311	23.2135	3.78232	19.4653	0.582825	350.758	0.166162	0.748987	9.41176	23.25	21.25	2	0.03	0.75	-96	-0.72	9.53929	8.28978	7.56786	0.72192
29	25	2	MVCT3	__Breast_DC	0.890521	0.802648	20.7868	2.29391	2.29391	2.8192	1.43631	11.7768	7.53613	4.62649	11.0529	97.3365	97.5065	-0.170007	-0.174659	57.5	57.5	0	0	47.25	47.25	0	0	100	100	-1.42109e-14	-2.22045e-14	-1.42109e-14	-2.22045e-14	100	100	0	65.25	65.25	0	32.5	33.25	2.25564	0.75	-0.0622577	50.4385	50.4071	-0.0313823
29	25	2	MVCT3	__LN_AX_DC
29	25	2	MVCT3	__LN_IMN_DC	0.655807	0.487882	9.11421	2.06522	2.06522	2.39667	2.03125	6.12106	4.81287	2.98111	7.04195	99.0406	99.6704	-0.629829	-0.63593	54.5	54.25	0.25	0.458716	48	48.25	-0.520833	-0.25	100	100	0	0	0	0	100	100	0	56	56	0	46.75	46	-1.63043	-0.75	0.441736	51.278	51.5056	0.227518
29	25	2	MVCT3	__LN_Sclav_DC	0.742329	0.590241	12.4827	3.03327	3.03327	3.07401	2.69842	6.75499	5.66015	3.63874	5.23684	94.6025	97.7772	-3.17474	-3.35587	53.25	53	0.25	0.469484	46.5	47.5	-2.15054	-1	100	100	0	0	0	0	100	100	0	55	55	0	42.5	44	3.40909	1.5	-0.276944	50.2668	50.128	-0.138826
29	25	2	MVCT3	__CTV_sein_DC	0.880396	0.786346	20.762	2.30974	2.30974	2.83583	1.43631	11.4911	7.19853	4.56015	11.4479	98.5825	99.1811	-0.598622	-0.607229	56	56.25	-0.25	-0.446429	47.75	47.75	0	0	100	100	0	0	0	0	100	100	-1.16279	65.25	64.5	-0.75	46.25	42.5	-8.82353	-3.75	-0.138877	50.2016	50.1319	-0.0696217
29	25	2	MVCT3	__CTVN_cmisus_DC	0.763908	0.618003	26.9842	3.65293	3.65293	4.63982	2.69842	18.0798	12.6404	7.03352	12.2851	92.3685	97.6564	-5.2879	-5.72479	52.75	52.5	0.25	0.473934	44	47.25	-7.38636	-3.25	100	100	1.42109e-14	1.11022e-14	-0.0198463	-0.0198502	99.9802	100	0	56	56	0	39	17.75	-119.718	-21.25	-0.787973	50.1351	49.7432	-0.391963
29	25	2	MVCT3	__CTVT_DC
29	25	2	MVCT3	__PTV_sein_DC	0.888895	0.80001	20.7868	2.47278	2.47278	2.98877	1.43631	12.345	7.41035	4.78068	11.1865	96.4841	97.5676	-1.08351	-1.123	55.25	55.75	-0.5	-0.904977	47	47.25	-0.531915	-0.25	100	100	1.42109e-14	1.11022e-14	1.42109e-14	1.11022e-14	100	100	-1.16279	65.25	64.5	-0.75	42.25	40.5	-4.32099	-1.75	-0.203186	50.0371	49.9357	-0.101462
29	25	2	MVCT3	__PTVN_cmisus_DC	0.803769	0.671918	28.8323	3.82386	3.82386	4.78298	3.21169	16.8768	11	6.91438	10.4598	85.1735	89.6012	-4.42772	-5.19848	53	53	0	0	40	43.5	-8.75	-3.5	99.7985	99.9995	-0.200985	-0.201391	-0.267786	-0.268531	99.7225	99.9903	0	56.5	56.5	0	17	7.5	-126.667	-9.5	-1.0424	49.6944	49.1817	-0.512669
29	25	2	MVCT3	__PTVT_DC
29	25	2	MVCT3	__Heart_DC	0.918326	0.848986	28.2653	2.915	2.915	3.35688	2.69842	10.2193	6.23838	4.72043	2.80685	0	0	0		18.75	22.25	-3.5	-18.6667	2.25	2	11.1111	0.25	2.57612	3.69249	-1.11637	-43.3355	-0.953592	-57.8878	1.64731	2.6009	-16	43.5	37.5	-6	1.75	1.75	0	0	-6.62692	6.03502	5.65994	-0.37508
29	25	2	MVCT3	__Lung_DC	0.93363	0.875521	21.3397	1.93913	1.93913	2.26721	1.43631	8.03131	5.18458	3.50739	4.8656	3.9268	4.05404	-0.127232	-3.24008	49.5	49.5	0	0	2.75	2.75	0	0	35.3966	35.1099	0.286712	0.809999	0.235212	0.755185	31.1463	30.911	0	55.25	55.25	0	1.75	1.5	-16.6667	-0.25	0.165626	16.7715	16.7993	0.027824
29	25	2	MVCT3	__Esophagus_DC	0.40595	0.254666	22.9598	5.42609	5.42609	6.0966	3.66189	19.4823	16.6597	8.46699	17.6054	0.380346	0.364066	0.0162805	4.28043	37	37.5	-0.5	-1.35135	1.75	1.25	28.5714	0.5	26.4224	27.118	-0.69556	-2.63246	-2.16254	-9.75832	22.161	24.3235	0.934579	53	53.5	0.5	1.25	1.75	28.5714	0.5	3.49098	10.3714	10.7466	0.375161
29	25	2	MVCT3	__SpinalCanal_DC	0.851819	0.741885	6.26127	1.45658	1.45658	1.57608	1.52766	3.22126	2.83014	1.81926	1.01026	0	0	0	0	25.25	26	0.75	2.9703	0.75	0.75	0	0	20.057	25.2396	5.18263	25.8396	1.10497	14.5251	7.60731	8.71228	4.65116	33.75	32.25	1.5	0.03	0.75	-96	-0.72	10.6836	8.81431	7.96352	0.850787
30	15	2.67	MVCT1	__Breast_DC	0.927964	0.865609	15.1873	1.78268	1.78268	1.94313	1.38107	5.8768	4.02647	2.82986	1.72631	93.9976	92.4938	1.50385	1.59988	41.7	41.7	0	0	35.55	34.65	2.53165	0.9	100	100	-1.42109e-14	0	-1.42109e-14	0	100	100	0	43.65	43.65	0	28.2	29.25	3.58974	1.05	0.228429	39.8919	39.9833	0.0913335
30	15	2.67	MVCT1	__LN_AX_DC
30	15	2.67	MVCT1	__LN_IMN_DC	0.612961	0.44192	8.84315	1.93793	1.93793	2.21302	1.95312	6.42598	4.86092	2.89264	5.18493	86.8003	94.1536	-7.35327	-8.47147	43.5	43.2	0.3	0.689655	34.05	36.45	-7.04846	-2.4	100	100	1.42109e-14	0	1.42109e-14	0	100	100	0.333333	44.85	45	0.15	33	32.55	-1.38249	-0.45	-0.546375	40.4834	40.2634	-0.219989
30	15	2.67	MVCT1	__LN_Sclav_DC	0.789348	0.652002	9.3441	2.4737	2.4737	2.51906	2.18366	6.11434	4.88281	3.02048	3.87226	100	100	0	0	41.55	41.55	0	0	39.15	39.15	0	0	100	100	0	0	0	0	100	100	0	42.45	42.45	0	38.7	38.55	-0.389105	-0.15	-0.0563808	40.2904	40.2677	-0.0227033
30	15	2.67	MVCT1	__CTV_sein_DC	0.921002	0.853571	15.1873	1.73944	1.73944	1.84926	1.38107	5.4856	3.97325	2.66362	2.18881	99.8618	99.9382	-0.0764032	-0.076509	41.7	41.7	0	0	38.85	39	-0.3861	-0.15	100	100	0	0	0	0	100	100	0	43.65	43.65	0	37.35	36.45	-2.46914	-0.9	-0.00172427	40.2876	40.2869	-0.000694656
30	15	2.67	MVCT1	__CTVN_cmisus_DC	0.756602	0.608495	9.3441	2.19083	2.19083	2.25089	2.18366	5.36793	4.63776	2.75726	1.81816	97.9003	98.8146	-0.914283	-0.933892	42.3	42.3	0	0	37.95	38.7	-1.97628	-0.75	100	100	1.42109e-14	2.22045e-14	1.42109e-14	2.22045e-14	100	100	0.333333	44.85	45	0.15	33.3	32.55	-2.30415	-0.75	-0.178244	40.3388	40.267	-0.0717734
30	15	2.67	MVCT1	__CTVT_DC	0.871119	0.771665	6.06363	2.03197	2.03197	2.03299	2.18366	3.93975	3.31939	2.31417	2.27649	99.8364	100	-0.163599	-0.163867	41.1	40.95	0.15	0.364964	38.7	38.7	0	0	100	100	1.42109e-14	0	1.42109e-14	0	100	100	0.353357	42.3	42.45	0.15	38.4	34.95	-9.87124	-3.45	0.0368202	39.8389	39.8535	0.0146742
30	15	2.67	MVCT1	__PTV_sein_DC	0.927756	0.865247	14.8057	1.87908	1.87908	2.03608	1.38107	5.94019	4.36732	2.85125	3.00958	96.4746	95.9855	0.489077	0.506949	41.85	41.85	0	0	37.05	36.75	0.809717	0.3	100	100	-1.42109e-14	0	-1.42109e-14	0	100	100	0	44.1	44.1	0	28.5	28.5	0	0	0.0875907	40.0793	40.1144	0.0351365
30	15	2.67	MVCT1	__PTVN_cmisus_DC	0.85235	0.742691	9.72719	2.52278	2.52278	2.72134	2.5	6.11537	5.03224	3.22805	0.886789	90.2319	89.2255	1.00636	1.1153	42.15	42	0.15	0.355872	32.55	33.75	-3.68664	-1.2	100	100	-1.42109e-14	0	-1.42109e-14	0	100	100	0	45	45	0	23.7	22.95	-3.26797	-0.75	0.180726	39.6126	39.6843	0.07172
30	15	2.67	MVCT1	__PTVT_DC	0.922366	0.855919	7.87329	1.72722	1.72722	1.76768	1.38107	3.52104	3.08816	2.07308	2.00025	100	99.9947	0.00532992	0.00532992	41.1	41.1	0	0	38.85	38.7	0.3861	0.15	100	100	1.42109e-14	2.22045e-14	1.42109e-14	2.22045e-14	100	100	0	42.3	42.3	0	38.1	38.4	0.78125	0.3	0.0684711	39.917	39.9444	0.0273503
30	15	2.67	MVCT1	__Heart_DC	0.920508	0.852724	29.8428	2.52112	2.52112	2.858	2.18366	7.81143	5.4856	4.11661	3.78417	0	0	0		9.9	12.15	-2.25	-22.7273	1.05	1.05	0	0	0.272722	0.649155	-0.376433	-138.028	-0.194995	-182.051	0.10711	0.302104	-21.9653	31.65	25.95	-5.7	0.9	0.9	0	0	-9.20482	3.59083	3.28816	-0.302669
30	15	2.67	MVCT1	__Lung_DC	0.95311	0.910421	22.8425	1.63163	1.63163	1.83161	0.976562	5.82293	4.3183	2.76382	2.25787	1.63745	1.68776	-0.0503103	-3.07247	37.65	37.65	0	0	1.2	1.2	0	0	21.3702	21.0584	0.311806	1.45907	0.261594	1.44084	18.1557	17.8941	-1.37931	44.1	43.5	-0.6	1.05	1.05	0	0	1.08073	9.72945	9.83575	0.106298
30	15	2.67	MVCT1	__Esophagus_DC	0.642866	0.473694	18.6536	2.63537	2.63537	2.90485	2.18366	8.52911	5.94019	4.08573	8.11543	0	0	0		18.3	14.7	3.6	19.6721	1.2	0.9	25	0.3	3.30725	0.155304	3.15194	95.3041	0.826658	97.2592	0.849954	0.0232955	30.3318	22.05	31.65	9.6	0.75	1.05	28.5714	0.3	23.6941	4.81671	6.31238	1.49566
30	15	2.67	MVCT1	__SpinalCanal_DC	0.864786	0.761782	4.78118	1.18022	1.18022	1.33366	1.17317	2.84339	2.48596	1.54551	4.64159	0	0	0	0	11.7	11.85	0.15	1.28205	0.45	0.45	0	0	0.0129483	0.0520935	0.0391452	302.318	0.0391452	302.318	0.0129483	0.0520935	1.05263	14.4	14.25	0.15	0.03	0.45	-93.3333	-0.42	1.6808	4.27881	4.20808	0.0707296
30	15	2.67	MVCT2	__Breast_DC	0.912624	0.83929	14.9066	2.02912	2.02912	2.27126	1.38107	7.84621	5.25895	3.36905	2.16233	94.8793	93.3762	1.50311	1.58423	41.85	41.85	0	0	35.85	34.8	2.92887	1.05	100	100	0	0	0	0	100	100	0	44.4	44.4	0	27.75	28.05	1.06952	0.3	0.181416	39.9901	40.0628	0.0726804
30	15	2.67	MVCT2	__LN_AX_DC
30	15	2.67	MVCT2	__LN_IMN_DC	0.611494	0.440397	9.72719	2.17834	2.17834	2.34382	1.95312	6.06363	4.97951	2.96831	7.28244	89.9054	87.0723	2.83302	3.15111	43.95	43.65	0.3	0.682594	31.5	34.8	-10.4762	-3.3	100	100	0	1.11022e-14	0	1.11022e-14	100	100	0	45.3	45.3	0	30.6	26.55	-15.2542	-4.05	0.706472	40.0526	40.3376	0.284974
30	15	2.67	MVCT2	__LN_Sclav_DC	0.736091	0.582393	10.8839	2.73914	2.73914	3.1208	2.76213	7.10948	6.11537	3.73171	1.83383	99.8297	100	-0.170288	-0.170578	42	42	0	0	39.45	39.6	-0.380228	-0.15	100	100	1.42109e-14	0	1.42109e-14	0	100	100	0	42.9	42.9	0	38.7	34.8	-11.2069	-3.9	-0.0962868	40.7868	40.7476	-0.0392346
30	15	2.67	MVCT2	__CTV_sein_DC	0.910322	0.835404	14.9066	1.89377	1.89377	2.11864	1.38107	7.34395	4.88281	3.16112	2.80163	99.9694	99.873	0.0963731	0.0964026	41.85	41.85	0	0	39	39	0	0	100	100	1.42109e-14	0	1.42109e-14	0	100	100	0	44.4	44.4	0	36.6	36.9	0.813008	0.3	-0.0479036	40.3722	40.3529	-0.0193305
30	15	2.67	MVCT2	__CTVN_cmisus_DC	0.725512	0.569258	9.71581	2.48724	2.48724	2.63805	2.18366	6.26684	5.25895	3.18645	2.71745	98.4057	97.4149	0.990763	1.00682	42.6	42.45	0.15	0.352113	38.55	37.8	1.94553	0.75	100	100	2.84217e-14	2.22045e-14	2.84217e-14	2.22045e-14	100	100	0	45.3	45.3	0	30.6	26.55	-15.2542	-4.05	0.127789	40.6368	40.6888	0.0519959
30	15	2.67	MVCT2	__CTVT_DC	0.560542	0.389411	11.1284	4.80107	4.80107	4.90735	4.3183	10.1889	9.16005	5.63472	10.3285	98.2608	100	-1.73921	-1.77	41.1	41.1	0	0	38.25	38.85	-1.56863	-0.6	100	100	-1.42109e-14	0	-1.42109e-14	0	100	100	0	41.7	41.7	0	38.25	30.6	-25	-7.65	-0.234164	40.0068	39.9133	-0.0934626
30	15	2.67	MVCT2	__PTV_sein_DC	0.91573	0.844558	14.5176	2.02607	2.02607	2.28782	1.38107	7.6261	5.4208	3.34982	2.90913	98.4341	95.3695	3.06464	3.11339	41.85	41.85	0	0	38.25	36.3	5.09804	1.95	100	100	2.84217e-14	3.33067e-14	2.84217e-14	3.33067e-14	100	100	0	44.4	44.4	0	27.9	28.8	3.125	0.9	0.359065	40.1298	40.2744	0.144611
30	15	2.67	MVCT2	__PTVN_cmisus_DC	0.816606	0.690055	10.0645	2.79951	2.79951	2.83935	2.68397	6.41969	5.4856	3.39445	3.66764	83.3877	83.5208	-0.133093	-0.159607	42.3	42.3	0	0	30	29.7	1	0.3	99.982	100	-0.0180274	-0.0180307	-0.0738024	-0.0738952	99.8744	99.9482	0	45.3	45.3	0	18.3	14.85	-23.2323	-3.45	-0.0328128	39.4488	39.4359	-0.01294
30	15	2.67	MVCT2	__PTVT_DC	0.629109	0.458905	11.9547	4.93654	4.93654	5.05369	4.83902	9.71581	8.63661	5.70802	10.1345	96.5222	99.923	-3.40081	-3.52334	41.1	41.25	-0.15	-0.364964	36.75	38.85	-5.71429	-2.1	100	100	0	0	0	0	100	100	0	41.85	41.85	0	37.8	30.6	-23.5294	-7.2	-0.370843	40.0646	39.9166	-0.148028
30	15	2.67	MVCT2	__Heart_DC	0.881729	0.788476	27.2989	3.05656	3.05656	3.18424	2.68397	7.81143	5.8768	4.10804	7.41577	0	0	0		8.1	11.25	-3.15	-38.8889	1.05	1.05	0	0	0.0574521	0.412344	-0.354892	-617.718	-0.157718	-835.293	0.0188817	0.176599	-24.2038	29.25	23.55	-5.7	0.9	0.9	0	0	-17.8896	3.44076	2.91863	-0.522132
30	15	2.67	MVCT2	__Lung_DC	0.949612	0.904058	18.4807	1.69981	1.69981	1.86849	0.976562	6.88452	4.3183	3.00317	4.17765	0.588974	0.578142	0.0108314	1.83903	34.8	34.8	0	0	1.2	1.2	0	0	18.3927	18.0525	0.340231	1.84981	0.277256	1.82266	15.2116	14.9344	0.347222	43.05	43.2	0.15	0.9	1.05	14.2857	0.15	1.48599	8.71682	8.8483	0.131485
30	15	2.67	MVCT2	__Esophagus_DC	0.711938	0.55272	6.90534	2.13028	2.13028	2.1462	1.95312	4.73946	3.97325	2.52928	2.15038	0	0	0		15.6	14.7	0.9	5.76923	0.9	0.9	0	0	0.726237	0.744777	-0.0185404	-2.55294	-0.29457	-2068.62	0.0142399	0.30881	-18.8406	24.6	20.7	-3.9	0.75	0.75	0	0	-2.22468	5.36941	5.25256	-0.116852
30	15	2.67	MVCT2	__SpinalCanal_DC	0.867556	0.766091	5.37929	1.23391	1.23391	1.39245	1.37129	2.78671	2.54692	1.59873	2.16569	0	0	0	0	11.4	11.4	0	0	0.75	0.6	-20	-0.15	0.00621852	0.0130412	0.00682269	109.716	0.00682269	109.716	0.00621852	0.0130412	1.13636	13.35	13.2	0.15	0.03	0.6	-95	-0.57	1.77815	4.49999	4.42137	0.0786187
30	15	2.67	MVCT3	__Breast_DC	0.877862	0.782312	19.264	2.2333	2.2333	2.93989	1.38107	12.5381	8.51249	4.78268	5.364	95.5503	94.2336	1.31677	1.37809	41.7	41.7	0	0	36.9	36.3	1.62602	0.6	100	100	1.42109e-14	0	1.42109e-14	0	100	100	0.682594	43.65	43.95	0.3	30.75	32.1	4.20561	1.35	0.166001	39.9256	39.992	0.066387
30	15	2.67	MVCT3	__LN_AX_DC
30	15	2.67	MVCT3	__LN_IMN_DC	0.524026	0.355038	12.5435	2.3371	2.3371	2.53924	1.95312	7.86382	5.82293	3.45215	6.72041	84.7305	93.71	-8.97945	-10.5977	43.5	43.35	0.15	0.344828	31.05	36.6	-17.8744	-5.55	100	100	0	0	0	0	100	100	0	45	45	0	34.5	28.8	-19.7917	-5.7	-1.34515	40.4095	39.8731	-0.536352
30	15	2.67	MVCT3	__LN_Sclav_DC	0.70033	0.538852	12.0087	2.8263	2.8263	3.2617	2.76213	7.93918	6.55098	3.98215	3.76886	94.1627	100	-5.83728	-6.19914	41.25	41.1	0.15	0.363636	36.15	38.7	-7.05394	-2.55	100	100	-1.42109e-14	-2.22045e-14	-1.42109e-14	-2.22045e-14	100	100	0.711744	41.85	42.15	0.3	38.25	33	-15.9091	-5.25	-0.540855	39.8878	39.6732	-0.214575
30	15	2.67	MVCT3	__CTV_sein_DC	0.87567	0.778838	19.6802	2.11909	2.11909	2.71494	1.38107	11.4225	7.57792	4.49137	6.36997	99.9259	99.8159	0.109998	0.11008	41.7	41.7	0	0	38.85	38.85	0	0	100	100	1.42109e-14	0	1.42109e-14	0	100	100	0.682594	43.65	43.95	0.3	36	37.35	3.61446	1.35	0.0349045	40.201	40.215	0.0140369
30	15	2.67	MVCT3	__CTVN_cmisus_DC	0.68996	0.526671	12.3133	2.61522	2.61522	2.78046	2.18366	7.25648	5.82293	3.49922	1.92042	92.9636	98.6913	-5.72769	-6.16122	42	42.15	-0.15	-0.357143	36	38.4	-6.66667	-2.4	100	100	-1.42109e-14	-2.22045e-14	-1.42109e-14	-2.22045e-14	100	100	0	45	45	0	34.5	28.8	-19.7917	-5.7	-0.792933	40.0134	39.6986	-0.314784
30	15	2.67	MVCT3	__CTVT_DC	0.713895	0.555083	9.77608	3.49237	3.49237	3.54329	3.31939	6.44484	5.98957	3.94772	5.7897	99.2039	100	-0.79607	-0.802459	41.1	40.95	0.15	0.364964	38.55	38.7	-0.389105	-0.15	100	100	0	-1.11022e-14	0	-1.11022e-14	100	100	-0.362319	41.55	41.4	-0.15	38.4	36.3	-5.78512	-2.1	-0.0455604	39.9652	39.947	-0.0182
30	15	2.67	MVCT3	__PTV_sein_DC	0.884476	0.79288	21.883	2.27259	2.27259	2.93311	1.38107	12.3332	7.81143	4.72651	6.18199	96.3024	94.4896	1.81284	1.88244	41.85	41.7	0.15	0.358423	37.05	35.85	3.23887	1.2	100	100	1.42109e-14	0	1.42109e-14	0	100	100	0	43.95	43.95	0	26.85	29.25	8.20513	2.4	0.304192	39.9246	40.0464	0.121818
30	15	2.67	MVCT3	__PTVN_cmisus_DC	0.806219	0.675349	12.5435	3.03688	3.03688	3.10253	2.68397	7.75656	6.21891	3.83872	1.34928	82.9929	85.0803	-2.08747	-2.51524	41.85	41.85	0	0	32.4	34.05	-5.09259	-1.65	100	100	0	0	-0.00457866	-0.00457887	99.9954	100	0	45	45	0	22.65	18.9	-19.8413	-3.75	-0.393923	39.3003	39.1461	-0.154205
30	15	2.67	MVCT3	__PTVT_DC	0.808953	0.679195	11.1437	2.62656	2.62656	2.70924	2.18366	6.41969	5.60858	3.3325	5.19743	100	99.9724	0.0276014	0.0276014	41.1	41.1	0	0	38.85	38.85	0	0	100	100	-1.42109e-14	-1.11022e-14	-1.42109e-14	-1.11022e-14	100	100	0	41.7	41.7	0	37.8	38.25	1.17647	0.45	0.0574393	40.0048	40.0278	0.0229917
30	15	2.67	MVCT3	__Heart_DC	0.878346	0.783082	34.8419	3.11083	3.11083	3.76614	2.76213	11.7941	8.0519	5.38866	5.68254	0	0	0		9.3	12.9	-3.6	-38.7097	1.05	1.05	0	0	0.130026	0.768258	-0.638231	-490.849	-0.311977	-873.094	0.0357324	0.347709	-39.3548	32.4	23.25	-9.15	0.9	0.9	0	0	-11.0761	3.68058	3.31357	-0.367015
30	15	2.67	MVCT3	__Lung_DC	0.936983	0.881438	25.5375	1.81128	1.81128	1.96063	0.976562	7.0118	4.73946	3.2167	1.6579	1.94338	2.00306	-0.0596874	-3.07132	37.95	38.1	-0.15	-0.395257	1.35	1.2	11.1111	0.15	21.679	21.2462	0.432787	1.99635	0.36012	1.9482	18.4848	18.1247	0	44.4	44.4	0	0.9	1.05	14.2857	0.15	1.70169	9.81239	9.98226	0.169867
30	15	2.67	MVCT3	__Esophagus_DC	0.704997	0.544398	13.6663	2.22037	2.22037	2.49228	1.95312	7.56331	5.09447	3.35989	3.04283	0	0	0		14.55	15.15	-0.6	-4.12371	1.2	1.05	12.5	0.15	0.448658	0.582413	-0.133754	-29.8121	-0.0636491	-32.2237	0.197523	0.261172	-1.17647	25.8	25.5	-0.3	0.9	1.05	14.2857	0.15	-8.3024	5.55854	5.13242	-0.426114
30	15	2.67	MVCT3	__SpinalCanal_DC	0.824501	0.701405	6.22517	1.36251	1.36251	1.46448	1.43856	2.898	2.60567	1.68636	3.47872	0	0	0	0	11.55	12	0.45	3.8961	0	0	0	0	0.0056494	0.00582377	0.000174374	3.0866	0.000174374	3.0866	0.0056494	0.00582377	-10.3774	14.25	15.9	-1.65	0.03	0.45	-93.3333	-0.42	4.82432	4.0518	3.86532	0.186475
